# Supplementary material for: To Be, or Not to Be: That Is the Hamletic Question of Cryptic Evolution in the Eastern Atlantic and Mediterranean Raja miraletus Species Complex
Source: Animals (Basel). 2023 Jun 28;13(13):2139. doi: 10.3390/ani13132139 (PMC10339953; doi:10.3390/ani13132139)
Supplement: Supplementary file 1 [file animals-13-02139-s001.zip › Table S1.xlsx]

## Sheet: Foglio1
Table S1 List of samples with detail of individual code, location, geographical coordinates, biological data and indication of available sequences integrated to the original dataset (BOLD records and NCBI Accession Numbers).
ID CODE	Country/Macro Area	Location	Year	CODE	Source	Coordinates	Total Lenght/Disc Length (mm)	Weight (g)	Sex/Stage	Reference	BOLD Record	NCBI Accession Number	EST-SRRs
RR1578	South Africa	South Coast	2006	SAF	ST (Africana)	N.a.	490/310	N.a.	M3	This study; Crobe et al. 2021 [67]	ELAME768-09	GU805702	YES
RR1579	South Africa	South Coast	2006	SAF	ST (Africana)	N.a.	480/310	N.a.	M3	This study	N.a.	N.a.	YES
RR1580	South Africa	South Coast	2006	SAF	ST (Africana)	N.a.	480/320	N.a.	M3	This study; Crobe et al. 2021 [67]	ELAME769-09	GU805699	YES
RR1581	South Africa	South Coast	2006	SAF	ST (Africana)	N.a.	420/280	N.a.	F3	This study	N.a.	OR193802	YES
RR1582	South Africa	South Coast	2006	SAF	ST (Africana)	N.a.	450/320	N.a.	M2	This study	N.a.	OR193803	YES
RR1583	South Africa	South Coast	2006	SAF	ST (Africana)	N.a.	470/300	N.a.	F3	This study	N.a.	OR193804	YES
RR1594	South Africa	South Coast	2006	SAF	ST (Africana)	N.a.	470/310	N.a.	F3	This study	N.a.	N.a.	YES
RR1595	South Africa	South Coast	2006	SAF	ST (Africana)	N.a.	490/360	N.a.	F3	This study	N.a.	OR193805	YES
JF494345	South Africa	South Coast	2007	SAF	GenBank/BOLD	34°28'30''S 22°00'00''E	N.a.	N.a.	N.a.	Steinke et al. 2011 [68]	DSFSE451-08	JF494345	NO
JF494347	South Africa	South Coast	2007	SAF	GenBank/BOLD	34°11'70''S 23°58'30''E	N.a.	N.a.	N.a.	Steinke et al. 2011 [68]	DSFSE452-08	JF494347	NO
JF494346	South Africa	South Coast	2007	SAF	GenBank/BOLD	34°11'70''S 23°58'30''E	N.a.	N.a.	N.a.	Steinke et al. 2011 [68]	DSFSE450-08	JF494346	NO
JF494348	South Africa	South Coast	2007	SAF	GenBank/BOLD	33°78'30''S 26°05'00''E	N.a.	N.a.	N.a.	Steinke et al. 2011 [68]	DSFSE453-08	JF494348	NO
JF494344	South Africa	South Coast	2007	SAF	GenBank/BOLD	33°68'33''S 26°86'67''E	N.a.	N.a.	N.a.	Steinke et al. 2011 [68]	DSFSE331-08	JF494344	NO
EL0227	South Africa	South Coast	2011	SAF	ST (Africana)	34°24'18''S 22°17'34''E	470/N.a.	N.a.	M	This study	N.a.	OR193806	YES
EL0228	South Africa	South Coast	2011	SAF	ST (Africana)	34°24'18''S 22°17'34''E	470/N.a.	N.a.	M	This study	N.a.	OR193807	YES
EL0229	South Africa	South Coast	2011	SAF	ST (Africana)	34°24'18''S 22°17'34''E	470/N.a.	N.a.	M	This study	N.a.	OR193808	YES
EL0230	South Africa	South Coast	2011	SAF	ST (Africana)	34°24'18''S 22°17'34''E	470/N.a.	N.a.	F	This study	N.a.	OR193809	YES
EL0235	South Africa	South Coast	2011	SAF	ST (Africana)	34°15'33''S 22°21'18''E	490/N.a.	N.a.	M	This study	N.a.	OR193810	YES
EL0276	South Africa	South Coast	2011	SAF	ST (Africana)	34°46'95''S 21°50'11''E	480/N.a.	N.a.	F	This study	N.a.	OR193811	YES
EL0277	South Africa	South Coast	2011	SAF	ST (Africana)	34°46'95''S 21°50'11''E	480/N.a.	N.a.	F	This study	N.a.	OR193812	YES
EL0278	South Africa	South Coast	2011	SAF	ST (Africana)	34°46'95''S 21°50'11''E	510/N.a.	N.a.	M	This study	N.a.	OR193813	YES
EL0279	South Africa	South Coast	2011	SAF	ST (Africana)	34°46'95''S 21°50'11''E	470/N.a.	N.a.	F	This study	N.a.	OR193814	YES
EL0280	South Africa	South Coast	2011	SAF	ST (Africana)	34°46'95''S 21°50'11''E	470/N.a.	N.a.	F	This study	N.a.	OR193815	YES
EL0282	South Africa	South Coast	2011	SAF	ST (Africana)	34°39'34''S 21°87'73''E	470/N.a.	N.a.	M	This study	N.a.	OR193816	YES
EL0283	South Africa	South Coast	2011	SAF	ST (Africana)	34°39'34''S 21°87'73''E	490/N.a.	N.a.	M	This study	N.a.	OR193817	NO
EL0284	South Africa	South Coast	2011	SAF	ST (Africana)	34°39'34''S 21°87'73''E	480/N.a.	N.a.	M	This study	N.a.	OR193818	YES
EL0285	South Africa	South Coast	2011	SAF	ST (Africana)	34°39'34''S 21°87'73''E	460/N.a.	N.a.	M	This study	N.a.	OR193819	YES
EL0286	South Africa	South Coast	2011	SAF	ST (Africana)	34°39'34''S 21°87'73''E	400/N.a.	N.a.	M	This study	N.a.	OR193820	YES
EL0287	South Africa	South Coast	2011	SAF	ST (Africana)	34°39'34''S 21°87'73''E	480/N.a.	N.a.	F	This study	N.a.	OR193821	YES
EL0288	South Africa	South Coast	2011	SAF	ST (Africana)	34°39'34''S 21°87'73''E	470/N.a.	N.a.	M	This study	N.a.	OR193822	YES
EL0289	South Africa	South Coast	2011	SAF	ST (Africana)	34°39'34''S 21°87'73''E	440/N.a.	N.a.	M	This study	N.a.	OR193823	YES
EL0290	South Africa	South Coast	2011	SAF	ST (Africana)	34°39'34''S 21°87'73''E	460/N.a.	N.a.	F	This study	N.a.	OR193824	YES
EL0291	South Africa	South Coast	2011	SAF	ST (Africana)	34°39'34''S 21°87'73''E	500/N.a.	N.a.	M	This study	N.a.	OR193825	YES
EL0292	South Africa	South Coast	2011	SAF	ST (Africana)	34°39'34''S 21°87'73''E	470/N.a.	N.a.	M	This study	N.a.	OR193826	YES
EL0293	South Africa	South Coast	2011	SAF	ST (Africana)	34°39'34''S 21°87'73''E	410/N.a.	N.a.	F	This study	N.a.	OR193827	YES
EL0294	South Africa	South Coast	2011	SAF	ST (Africana)	34°62'34''S 21°95'97''E	420/N.a.	N.a.	F	This study	N.a.	OR193828	YES
EL0308	South Africa	South Coast	2011	SAF	ST (Africana)	34°43'17''S 20°98'96''E	500/N.a.	N.a.	M	This study	N.a.	N.a.	YES
EL0309	South Africa	South Coast	2011	SAF	ST (Africana)	34°43'17''S 20°98'96''E	530/N.a.	N.a.	M	This study	N.a.	OR193829	YES
EL0310	South Africa	South Coast	2011	SAF	ST (Africana)	34°43'17''S 20°98'96''E	480/N.a.	N.a.	F	This study	N.a.	OR193830	YES
EL0311	South Africa	South Coast	2011	SAF	ST (Africana)	34°43'17''S 20°98'96''E	500/N.a.	N.a.	F	This study	N.a.	N.a.	YES
EL0312	South Africa	South Coast	2011	SAF	ST (Africana)	34°79'58''S 21°54'12''E	490/N.a.	N.a.	M	This study	N.a.	OR193831	YES
EL0313	South Africa	South Coast	2011	SAF	ST (Africana)	34°79'58''S 21°54'12''E	500/N.a.	N.a.	M	This study	N.a.	OR193832	YES
EL0314	South Africa	South Coast	2011	SAF	ST (Africana)	34°79'58''S 21°54'12''E	470/N.a.	N.a.	M	This study	N.a.	OR193833	YES
EL0315	South Africa	South Coast	2011	SAF	ST (Africana)	34°75'53''S 20°32'35''E	470/N.a.	N.a.	M	This study	N.a.	OR193834	YES
EL0316	South Africa	South Coast	2011	SAF	ST (Africana)	34°75'53''S 20°32'35''E	380/N.a.	N.a.	F	This study	N.a.	OR193835	YES
MT895782	Namibia	Namibia	2010	NAM	GenBank/BOLD	N.a.	N.a.	137	F	van der Bank, 2010 [69]	HVDBF434-11	MT895782
MT895781	Namibia	Namibia	2010	NAM	GenBank/BOLD	N.a.	N.a.	468	M	van der Bank, 2010 [69]	HVDBF436-11	MT895781
SASR090-22	Namibia	Namibia	2009	NAM	BOLD	N.a.	N.a.	N.a.	N.a.	N.a.	SASR090-22	N.a.
RR1494	Angola		2006	ANG	ST (Nansen)	16°23'00''S 11°44'00''E	510/350	N.a.	F	This study; Crobe et al. 2021 [67]	ELAME726-09	GU805739	YES
RR1495	Angola		2006	ANG	ST (Nansen)	16°23'00''S 11°44'00''E	315/210	N.a.	N.a.	This study; Crobe et al. 2021 [67]	ELAME727-09	GU805740	YES
RR1496	Angola		2006	ANG	ST (Nansen)	12°23'00''S 13°22'00''E	530/320	N.a.	M3	This study; Crobe et al. 2021 [67]	ELAME728-09	GU805737	YES
RR1497	Angola		2006	ANG	ST (Nansen)	12°23'00''S 13°22'00''E	450/300	N.a.	F	This study; Crobe et al. 2021 [67]	ELAME729-09	GU805738	YES
RR1498	Angola		2006	ANG	ST (Nansen)	12°23'00''S 13°22'00''E	390/245	N.a.	F	This study; Crobe et al. 2021 [67]	ELAME730-09	GU805735	YES
RR1499	Angola		2006	ANG	ST (Nansen)	12°23'00''S 13°22'00''E	290/190	N.a.	F	This study; Crobe et al. 2021 [67]	ELAME731-09	GU805736	NO
RR1501	Angola		2006	ANG	ST (Nansen)	10°22'00''S 13°03'00''E	540/340	N.a.	M	This study; Crobe et al. 2021 [67]	ELAME733-09	GU805734	YES
RR1502	Angola		2006	ANG	ST (Nansen)	10°22'00''S 13°03'00''E	400/250	N.a.	F	This study; Crobe et al. 2021 [67]	ELAME734-09	GU805731	YES
RR1503	Angola		2006	ANG	ST (Nansen)	10°22'00''S 13°03'00''E	550/340	N.a.	M	This study; Crobe et al. 2021 [67]	ELAME735-09	GU805732	YES
RR1504	Angola		2006	ANG	ST (Nansen)	10°22'00''S 13°03'00''E	375/240	N.a.	F	This study; Crobe et al. 2021 [67]	ELAME736-09	GU805729	YES
RR1505	Angola		2006	ANG	ST (Nansen)	10°22'00''S 13°03'00''E	N.a.	N.a.	M3	This study; Crobe et al. 2021 [67]	ELAME737-09	GU805730	YES
RR1507	Angola		2006	ANG	ST (Nansen)	10°22'00''S 13°03'00''E	N.a.	N.a.	N.a.	This study; Crobe et al. 2021 [67]	ELAME739-09	GU805728	YES
RR1508	Angola		2006	ANG	ST (Nansen)	10°22'00''S 13°03'00''E	N.a.	N.a.	N.a.	This study; Crobe et al. 2021 [67]	ELAME740-09	GU805725	YES
RR1509	Angola		2006	ANG	ST (Nansen)	10°22'00''S 13°03'00''E	510/320	N.a.	M	This study; Crobe et al. 2021 [67]	ELAME741-09	GU805726	YES
RR1510	Angola		2006	ANG	ST (Nansen)	10°22'00''S 13°03'00''E	550/360	N.a.	F	This study; Crobe et al. 2021 [67]	ELAME742-09	GU805723	NO
RR1511	Angola		2006	ANG	ST (Nansen)	10°22'00''S 13°03'00''E	460/305	N.a.	M	This study	N.a.	OR193836	YES
RR1513	Angola		2008	ANG	ST (Nansen)	10°22'00''S 13°03'00''E	540/340	N.a.	M	This study; Crobe et al. 2021 [67]	ELAME745-09	GU805724	YES
RR1514	Angola		2006	ANG	ST (Nansen)	10°22'00''S 13°03'00''E	N.a.	N.a.	N.a.	This study; Crobe et al. 2021 [67]	ELAME746-09	GU805721	YES
RR1515	Angola		2006	ANG	ST (Nansen)	16°23'00''S 11°44'00''E	480/310	N.a.	M	This study; Crobe et al. 2021 [67]	ELAME747-09	GU805722	YES
RR1516	Angola		2006	ANG	ST (Nansen)	16°23'00''S 11°44'00''E	325/220	N.a.	F	This study; Crobe et al. 2021 [67]	ELAME748-09	GU805719	YES
RR1517	Angola		2006	ANG	ST (Nansen)	16°23'00''S 11°44'00''E	530/340	N.a.	F	This study; Crobe et al. 2021 [67]	ELAME749-09	GU805720	YES
RR1518	Angola		2006	ANG	ST (Nansen)	16°23'00''S 11°44'00''E	470/300	N.a.	M	This study; Crobe et al. 2021 [67]	ELAME750-09	GU805717	YES
RR1519	Angola		2006	ANG	ST (Nansen)	16°23'00''S 11°44'00''E	N.a.	N.a.	N.a.	This study; Crobe et al. 2021 [67]	ELAME751-09	GU805718	YES
RR1520	Angola		2006	ANG	ST (Nansen)	16°23'00''S 11°44'00''E	530/340	N.a.	M	This study; Crobe et al. 2021 [67]	ELAME752-09	GU805715	YES
RR1521	Angola		2006	ANG	ST (Nansen)	16°23'00''S 11°44'00''E	570/390	N.a.	F	This study; Crobe et al. 2021 [67]	ELAME753-09	GU805716	YES
RR1522	Angola		2006	ANG	ST (Nansen)	16°23'00''S 11°44'00''E	500/310	N.a.	F	This study; Crobe et al. 2021 [67]	ELAME754-09	GU805713	YES
RR1523	Angola		2006	ANG	ST (Nansen)	16°23'00''S 11°44'00''E	265/210	N.a.	F	This study; Crobe et al. 2021 [67]	ELAME755-09	GU805714	YES
RR1829	Senegal	Dakar	2007	SEN	CF	N.a.	N.a.	N.a.	M3	This study; Crobe et al. 2021 [67]	ELATL036-17	MZ661351	YES
RR1830	Senegal	Dakar	2007	SEN	CF	N.a.	N.a.	N.a.	F1	This study; Crobe et al. 2021 [67]	ELATL037-17	MZ661350	YES
RR1831	Senegal	Dakar	2007	SEN	CF	N.a.	N.a.	N.a.	F1	This study; Crobe et al. 2021 [67]	ELATL038-17	MZ661349	YES
RR1833	Senegal	Dakar	2007	SEN	CF	N.a.	N.a.	N.a.	F	This study; Crobe et al. 2021 [67]	ELATL039-17	MZ661348	YES
RR2777	Senegal	Dakar	2007	SEN	CF	N.a.	N.a.	N.a.	N.a.	This study	N.a.	OR193837	YES
HM043182	Portugal		2007	POR	GenBank/BOLD	38°20'00''N 8°50'00''W	N.a.	N.a.	N.a.	Serra-Pereira et al. 2011 [70]	ANGBF25614-19	HM043182
HM043183	Portugal		2007	POR	GenBank/BOLD	38°20'00''N 8°50'00''W	N.a.	N.a.	N.a.	Serra-Pereira et al. 2011 [70]	ANGBF25615-19	HM043183
HM043184	Portugal		2007	POR	GenBank/BOLD	38°18'00''N 8°57'00''W	N.a.	N.a.	N.a.	Serra-Pereira et al. 2011 [70]	ANGBF25616-19	HM043184
JQ774892	Portugal	Faro, Algarve	2005	POR	GenBank/BOLD	38°33'00''N 8°82'00''W	N.a.	N.a.	N.a.	Costa et al. 2012 [71]	FCFP007-05	JQ774892
JQ774893	Portugal	Faro, Algarve	2005	POR	GenBank/BOLD	38°33'00''N 8°82'00''W	N.a.	N.a.	N.a.	Costa et al. 2012 [71]	FCFP143-05	JQ774893
JQ774894	Portugal	Faro, Algarve	2005	POR	GenBank/BOLD	38°33'00''N 8°82'00''W	N.a.	N.a.	N.a.	Costa et al. 2012 [71]	FCFP143-05	JQ774894
JQ774704	Portugal	Faro, Algarve	N.a.	POR	GenBank/BOLD	38°31'00''N 8°94'00''W	N.a.	N.a.	N.a.	Costa et al. 2012 [71]	FCFOPS003	JQ774704
JQ774702	Portugal	Faro, Algarve	N.a.	POR	ST (IPIMAR)	38°87'00''N 9°68'00''W	N.a.	N.a.	N.a.	This study; Costa et al. 2012 [71]	FCFPS004-06	JQ774702	YES
JQ774703	Portugal	Faro, Algarve	N.a.	POR	ST (IPIMAR)	38°22'00''N 8°83'00''W	N.a.	N.a.	N.a.	This study; Costa et al. 2012 [71]	FCFPS005-06	JQ774703	YES
JQ774701	Portugal	Faro, Algarve	N.a.	POR	ST (IPIMAR)	38°22'00''N 8°83'00''W	N.a.	N.a.	N.a.	This study; Costa et al. 2012 [71]	FCFPS008-06	JQ774701	YES
RR1778	Balearic Islands		2006	BAL	ST (MedITS)	N.a.	298/N.a.	127	F	This study	N.a.	OR193838	YES
RR1779	Balearic Islands		2006	BAL	ST (MedITS)	N.a.	307/N.a.	126	M	This study	N.a.	OR193839	YES
RR1781	Balearic Islands		2006	BAL	ST (MedITS)	N.a.	332/N.a.	165	M	This study	N.a.	OR193840	NO
RR1782	Balearic Islands		2006	BAL	ST (MedITS)	N.a.	393/N.a.	307	F	This study	N.a.	OR193841	NO
RR1783	Balearic Islands		2006	BAL	ST (MedITS)	N.a.	303/N.a.	117	M	This study	N.a.	OR193842	YES
RR1784	Balearic Islands		2006	BAL	ST (MedITS)	N.a.	192/N.a.	29	M	This study	N.a.	OR193843	YES
RR1785	Balearic Islands		2006	BAL	ST (MedITS)	N.a.	372/N.a.	254	M	This study	N.a.	OR193844	YES
RR1786	Balearic Islands		2006	BAL	ST (MedITS)	N.a.	307/N.a.	127	F	This study	N.a.	OR193845	YES
RR1787	Balearic Islands		2006	BAL	ST (MedITS)	N.a.	378/N.a.	148	F	This study	N.a.	OR193846	YES
RR1788	Balearic Islands		2006	BAL	ST (MedITS)	N.a.	280/N.a.	85	M	This study	N.a.	OR193847	YES
RR1789	Balearic Islands		2006	BAL	ST (MedITS)	N.a.	395/N.a.	292	M	This study	N.a.	OR193848	YES
RR1790	Balearic Islands		2006	BAL	ST (MedITS)	N.a.	417/N.a.	347	M	This study	N.a.	OR193849	YES
RR1791	Balearic Islands		2006	BAL	ST (MedITS)	N.a.	403/N.a.	323	M	This study	N.a.	OR193850	YES
RR1792	Balearic Islands		2006	BAL	ST (MedITS)	N.a.	256/N.a.	73	F	This study	N.a.	OR193851	YES
RR1793	Balearic Islands		2006	BAL	ST (MedITS)	N.a.	292/N.a.	99	F	This study	N.a.	OR193852	YES
RR1794	Balearic Islands		2006	BAL	ST (MedITS)	N.a.	303/N.a.	108	F	This study	N.a.	OR193853	YES
RR1795	Balearic Islands		2006	BAL	ST (MedITS)	N.a.	354/N.a.	247	F	This study	N.a.	OR193854	YES
RR1796	Balearic Islands		2006	BAL	ST (MedITS)	N.a.	367/N.a.	277	F	This study	N.a.	OR193855	YES
RR1797	Balearic Islands		2006	BAL	ST (MedITS)	N.a.	292/N.a.	94	F	This study	N.a.	OR193856	NO
KY949085	Balearic Islands		2018	BAL	GenBank	N.a.	N.a.	N.a.	N.a.	Ramírez-Amaro et al. 2018 [72]	N.a.	KY949085
KY949086	Balearic Islands		2018	BAL	GenBank	N.a.	N.a.	N.a.	N.a.	Ramírez-Amaro et al. 2018 [72]	N.a.	KY949086
KY949087	Balearic Islands		2018	BAL	GenBank	N.a.	N.a.	N.a.	N.a.	Ramírez-Amaro et al. 2018 [72]	N.a.	KY949087
RR2960	Sardinia		2002	SAR	ST (MedITS)	N.a.	316/N.a.	167	M1	This study	N.a.	OR193857	YES
RR2961	Sardinia		2002	SAR	ST (MedITS)	N.a.	283/N.a.	74	M	This study	N.a.	OR193858	NO
RR0636	Sardinia		2002	SAR	ST (MedITS)	N.a.	N.a.	N.a.	N.a.	This study	N.a.	OR193859	NO
RR0637	Sardinia		2002	SAR	ST (MedITS)	N.a.	N.a.	N.a.	N.a.	This study	N.a.	OR193860	YES
RR0638	Sardinia		2002	SAR	ST (MedITS)	N.a.	N.a.	N.a.	N.a.	This study	N.a.	OR193861	YES
RR0639	Sardinia		2002	SAR	ST (MedITS)	N.a.	N.a.	N.a.	N.a.	This study	N.a.	OR193862	YES
RR0640	Sardinia		2002	SAR	ST (MedITS)	N.a.	N.a.	N.a.	N.a.	This study	N.a.	OR193863	NO
RR2959	Sardinia		2002	SAR	ST (MedITS)	N.a.	362/N.a.	215	M1	This study	N.a.	OR193864	YES
RR2962	Sardinia		2002	SAR	ST (MedITS)	N.a.	226	36	M1	This study	N.a.	OR193865	YES
RR2963	Sardinia		2002	SAR	ST (MedITS)	N.a.	329	116	M1	This study	N.a.	OR193866	YES
RR2964	Sardinia		2002	SAR	ST (MedITS)	N.a.	210	28	F1	This study	N.a.	OR193867	YES
RR1218	Tuscany		2006	TUS	ST (MedITS)	N.a.	N.a.	N.a.	N.a.	This study	N.a.	OR193868	YES
RR1219	Tuscany		2006	TUS	ST (MedITS)	N.a.	N.a.	N.a.	N.a.	This study	N.a.	OR193869	YES
RR1221	Tuscany		2006	TUS	ST (MedITS)	N.a.	N.a.	N.a.	N.a.	This study	N.a.	N.a.	YES
RR1223	Tuscany		2006	TUS	ST (MedITS)	N.a.	N.a.	N.a.	N.a.	This study	N.a.	OR193870	YES
RR1227	Tuscany		2006	TUS	ST (MedITS)	N.a.	N.a.	N.a.	N.a.	This study	N.a.	OR193871	YES
RR1228	Tuscany		2006	TUS	ST (MedITS)	N.a.	N.a.	N.a.	N.a.	This study	N.a.	OR193872	YES
RR1229	Tuscany		2006	TUS	ST (MedITS)	N.a.	N.a.	N.a.	N.a.	This study	N.a.	OR193873	YES
RR1231	Tuscany		2006	TUS	ST (MedITS)	N.a.	N.a.	N.a.	N.a.	This study	N.a.	OR193874	YES
RR2029	Tuscany		2006	TUS	ST (MedITS)	N.a.	N.a.	N.a.	N.a.	This study	N.a.	OR193875	YES
RR2030	Tuscany		2006	TUS	ST (MedITS)	N.a.	N.a.	N.a.	N.a.	This study	N.a.	OR193876	YES
RR2031	Tuscany		2006	TUS	ST (MedITS)	N.a.	N.a.	N.a.	N.a.	This study	N.a.	OR193877	YES
RR2036	Tuscany		2006	TUS	ST (MedITS)	N.a.	N.a.	N.a.	N.a.	This study	N.a.	OR193878	YES
RR2039	Tuscany		2006	TUS	ST (MedITS)	N.a.	N.a.	N.a.	N.a.	This study	N.a.	OR193879	YES
RR2040	Tuscany		2006	TUS	ST (MedITS)	N.a.	N.a.	N.a.	N.a.	This study	N.a.	N.a.	YES
RR2042	Tuscany		2006	TUS	ST (MedITS)	N.a.	N.a.	N.a.	N.a.	This study	N.a.	OR193880	YES
RR2043	Tuscany		2006	TUS	ST (MedITS)	N.a.	N.a.	N.a.	N.a.	This study	N.a.	OR193881	YES
RR2044	Tuscany		2006	TUS	ST (MedITS)	N.a.	N.a.	N.a.	N.a.	This study	N.a.	N.a.	YES
RR2045	Tuscany		2006	TUS	ST (MedITS)	N.a.	N.a.	N.a.	N.a.	This study	N.a.	OR193882	YES
RR2050	Tuscany		2006	TUS	ST (MedITS)	N.a.	N.a.	N.a.	N.a.	This study	N.a.	OR193883	YES
RR2052	Tuscany		2006	TUS	ST (MedITS)	N.a.	N.a.	N.a.	N.a.	This study	N.a.	OR193884	YES
RR2056	Tuscany		2006	TUS	ST (MedITS)	N.a.	N.a.	N.a.	N.a.	This study	N.a.	OR193885	NO
RR2057	Tuscany		2006	TUS	ST (MedITS)	N.a.	N.a.	N.a.	N.a.	This study	N.a.	OR193886	NO
RR2058	Tuscany		2006	TUS	ST (MedITS)	N.a.	N.a.	N.a.	N.a.	This study	N.a.	N.a.	YES
RR2070	Tuscany		2006	TUS	ST (MedITS)	N.a.	N.a.	N.a.	N.a.	This study	N.a.	OR193887	NO
RR2175	Tuscany		2006	TUS	ST (MedITS)	N.a.	N.a.	N.a.	N.a.	This study	N.a.	OR193888	NO
RR2182	Tuscany		2006	TUS	ST (MedITS)	N.a.	N.a.	N.a.	N.a.	This study	N.a.	OR193889	NO
RR2807	Tuscany		2008	TUS	ST (MedITS)	43°18'94''N 9°84'51''E	N.a.	N.a.	F2	This study; Cariani et al. 2012 [26]	ELAME161-09	GU805181	NO
RR2808	Tuscany		2008	TUS	ST (MedITS)	43°18'94''N 9°84'51''E	N.a.	N.a.	F2	This study; Cariani et al. 2012 [26]	ELAME162-09	GU805182	NO
RR2809	Tuscany		2008	TUS	ST (MedITS)	43°18'94''N 9°84'51''E	N.a.	N.a.	M2	This study; Cariani et al. 2012 [26]	ELAME163-09	GU805183	NO
RR3022	Tuscany		2010	TUS	ST (MedITS)	43°00'00''N 9°53'80''E	395/N.a.	N.a.	F1	This study	N.a.	OR193890	YES
RR3024	Tuscany		2010	TUS	ST (MedITS)	43°00'00''N 9°53'80''E	390/N.a.	N.a.	M2	This study	N.a.	OR193891	YES
RR3025	Tuscany		2010	TUS	ST (MedITS)	43°00'00''N 9°53'80''E	410/N.a.	N.a.	M2	This study	N.a.	N.a.	YES
RR3026	Tuscany		2010	TUS	ST (MedITS)	43°00'00''N 9°53'80''E	415/N.a.	N.a.	M2	This study	N.a.	OR193892	YES
RR3117	Tuscany		2010	TUS	ST (MedITS)	43°10'32''N 9°45'85''E	415/N.a.	350	F2	This study	N.a.	N.a.	YES
RR3118	Tuscany		2010	TUS	ST (MedITS)	43°10'32''N 9°45'85''E	430/N.a.	405	F2	This study	N.a.	N.a.	YES
RR3119	Tuscany		2010	TUS	ST (MedITS)	43°10'32''N 9°45'85''E	420/N.a.	328	M2	This study	N.a.	N.a.	YES
RR3125	Tuscany		2010	TUS	ST (MedITS)	43° 00'83''N 9°44'31''E	410/N.a.	272	M2	This study	N.a.	N.a.	YES
RR3126	Tuscany		2010	TUS	ST (MedITS)	43° 00'83''N 9°44'31''E	345/N.a.	141	F1	This study	N.a.	N.a.	YES
RR3127	Tuscany		2010	TUS	ST (MedITS)	43° 00'83''N 9°44'31''E	385/N.a.	219	M2	This study	N.a.	N.a.	YES
RR3128	Tuscany		2010	TUS	ST (MedITS)	43° 00'83''N 9°44'31''E	370/N.a.	194	F1	This study	N.a.	N.a.	YES
RR3129	Tuscany		2010	TUS	ST (MedITS)	43° 00'83''N 9°44'31''E	375/N.a.	234	F1	This study	N.a.	N.a.	YES
RR3131	Tuscany		2010	TUS	ST (MedITS)	43° 00'83''N 9°44'31''E	410/N.a.	355	F2	This study	N.a.	N.a.	YES
RR0430	Algeria		2003	ALG	FM (Algiers)	N.a.	400/N.a.	N.a.	M	This study; Ferrari et al. 2018 [73]	ANGBF25631-19	MH472634	YES
RR0692	Algeria		2003	ALG	FM (Algiers)	N.a.	280/123	N.a.	M1	This study	N.a.	OR193893	NO
RR0731	Algeria		2003	ALG	FM (Algiers)	N.a.	336/140	N.a.	F1	This study; Cariani et al. 2012 [26]	ELAME068-09	GU805435	YES
RR0732	Algeria		2003	ALG	FM (Algiers)	N.a.	332/142	N.a.	F2	This study; Cariani et al. 2012 [26]	ELAME069-09	GU805436	YES
RR0751	Algeria		2003	ALG	FM (Algiers)	N.a.	577/260	N.a.	F1	This study; Cariani et al. 2012 [26]	ELAME071-09	GU805438	YES
RR0705	Algeria		2003	ALG	FM (Algiers)	N.a.	418/191	N.a.	F1	This study	N.a.	OR193894	NO
RR0745	Algeria		2003	ALG	FM (Algiers)	N.a.	524/224	N.a.	M2	This study; Cariani et al. 2012 [26]	ELAME070-09	GU805437	NO
RR0761	Algeria		2003	ALG	FM (Algiers)	N.a.	284/127	N.a.	F1	This study; Cariani et al. 2012 [26]	ELAME072-09	GU805439	YES
RR2892	Algeria	East Hannaba	2010	ALG	FM (Algiers)	N.a.	N.a.	380	F	This study; Ferrari et al. 2018 [73]	ANGBF25622-19	MH472625	NO
RR2893	Algeria	East Hannaba	2010	ALG	FM (Algiers)	N.a.	N.a.	400	M	This study; Ferrari et al. 2018 [73]	ANGBF25623-19	MH472626	YES
RR2897	Algeria	East Hannaba	2010	ALG	FM (Algiers)	N.a.	N.a.	N.a.	F	This study; Ferrari et al. 2018 [73]	ANGBF25624-19	MH472627	YES
RR2898	Algeria	Tipaza	2010	ALG	FM (Algiers)	N.a.	N.a.	460	F	This study; Ferrari et al. 2018 [73]	ANGBF25625-19	MH472628	YES
RR2901	Algeria	Cap Djmet	2009	ALG	FM (Algiers)	N.a.	N.a.	N.a.	M	This study; Ferrari et al. 2018 [73]	ANGBF25626-19	MH472629	YES
RR2925	Algeria	Cap Djmet	2009	ALG	FM (Algiers)	N.a.	N.a.	N.a.	F	This study; Ferrari et al. 2018 [73]	ANGBF25627-19	MH472630	YES
RR2926	Algeria	Cap Djmet	2009	ALG	FM (Algiers)	N.a.	N.a.	N.a.	M	This study; Ferrari et al. 2018 [73]	ANGBF25628-19	MH472631	YES
RR2927	Algeria	Cap Djmet	2009	ALG	FM (Algiers)	N.a.	N.a.	N.a.	M	This study	N.a.	N.a.	YES
RR2928	Algeria	Cap Djmet	2009	ALG	FM (Algiers)	N.a.	N.a.	N.a.	F	This study; Ferrari et al. 2018 [73]	ANGBF25629-19	MH472632	NO
RR2929	Algeria	Cap Djmet	2009	ALG	FM (Algiers)	N.a.	N.a.	N.a.	M	This study; Ferrari et al. 2018 [73]	ANGBF25630-19	MH472633	YES
RR2744	Strait of Sicily	Adventura Bank	2014	SIC	ST (MedITS)	N.a.	N.a.	N.a.	N.a.	This study; Ferrari et al. 2018 [73]	ELAME096-09	GU805129	YES
RR2746	Strait of Sicily	Adventura Bank	2014	SIC	ST (MedITS)	N.a.	N.a.	N.a.	N.a.	This study; Cariani et al. 2012 [26]	ELAME098-09	GU805130	YES
RR2747	Strait of Sicily	Adventura Bank	2014	SIC	ST (MedITS)	N.a.	N.a.	N.a.	N.a.	This study; Cariani et al. 2012 [26]	ELAME099-09	GU805131	YES
EL0822	Strait of Sicily	Adventura Bank	2014	SIC	ST (MedITS)	36°52'92''N 12°12'81''E	N.a.	N.a.	N.a.	This study	N.a.	OR193895	YES
EL0823	Strait of Sicily	Adventura Bank	2014	SIC	ST (MedITS)	36°52'92''N 12°12'81''E	N.a.	N.a.	N.a.	This study	N.a.	OR193896	YES
EL0824	Strait of Sicily	Adventura Bank	2014	SIC	ST (MedITS)	36°52'92''N 12°12'81''E	N.a.	N.a.	N.a.	This study	N.a.	OR193897	YES
EL0825	Strait of Sicily	Adventura Bank	2014	SIC	ST (MedITS)	36°52'92''N 12°12'81''E	N.a.	N.a.	N.a.	This study	N.a.	OR193898	YES
EL0826	Strait of Sicily	Adventura Bank	2014	SIC	ST (MedITS)	36°52'92''N 12°12'81''E	N.a.	N.a.	N.a.	This study	N.a.	OR193899	YES
EL0827	Strait of Sicily	Adventura Bank	2014	SIC	ST (MedITS)	36°52'92''N 12°12'81''E	N.a.	N.a.	N.a.	This study	N.a.	OR193900	YES
EL0828	Strait of Sicily	Adventura Bank	2014	SIC	ST (MedITS)	36°51'63''N 12°26'55''E	N.a.	N.a.	N.a.	This study	N.a.	OR193901	YES
EL0829	Strait of Sicily	Adventura Bank	2014	SIC	ST (MedITS)	36°51'63''N 12°26'55''E	N.a.	N.a.	N.a.	This study	N.a.	OR193902	YES
EL0830	Strait of Sicily	Adventura Bank	2014	SIC	ST (MedITS)	36°51'63''N 12°26'55''E	N.a.	N.a.	N.a.	This study	N.a.	OR193903	YES
EL0831	Strait of Sicily	Adventura Bank	2014	SIC	ST (MedITS)	36°51'63''N 12°26'55''E	N.a.	N.a.	N.a.	This study	N.a.	OR193904	YES
EL0832	Strait of Sicily	Adventura Bank	2014	SIC	ST (MedITS)	36°51'63''N 12°26'55''E	N.a.	N.a.	N.a.	This study	N.a.	OR193905	YES
EL0833	Strait of Sicily	Adventura Bank	2014	SIC	ST (MedITS)	36°51'63''N 12°26'55''E	N.a.	N.a.	N.a.	This study	N.a.	OR193906	YES
EL0834	Strait of Sicily	Adventura Bank	2014	SIC	ST (MedITS)	37°00'14''N 13°53'11''E	N.a.	N.a.	N.a.	This study	N.a.	OR193907	YES
EL0835	Strait of Sicily	Adventura Bank	2014	SIC	ST (MedITS)	37°00'14''N 13°53'11''E	N.a.	N.a.	N.a.	This study	N.a.	OR193908	YES
EL0836	Strait of Sicily	Adventura Bank	2014	SIC	ST (MedITS)	37°00'14''N 13°53'11''E	N.a.	N.a.	N.a.	This study	N.a.	OR193909	YES
EL0837	Strait of Sicily	Adventura Bank	2014	SIC	ST (MedITS)	37°00'14''N 13°53'11''E	N.a.	N.a.	N.a.	This study	N.a.	OR193910	YES
EL0839	Strait of Sicily	Adventura Bank	2014	SIC	ST (MedITS)	37°00'14''N 13°53'11''E	N.a.	N.a.	N.a.	This study	N.a.	OR193911	YES
EL0840	Strait of Sicily	Adventura Bank	2014	SIC	ST (MedITS)	37°00'14''N 13°53'11''E	N.a.	N.a.	N.a.	This study	N.a.	OR193912	YES
EL0841	Strait of Sicily	Adventura Bank	2014	SIC	ST (MedITS)	37°00'14''N 13°53'11''E	N.a.	N.a.	N.a.	This study	N.a.	OR193913	YES
RR0499	Strait of Sicily	Maltese Bank	2000	SIC	ST (MedITS)	N.a.	N.a.	N.a.	N.a.	This study	N.a.	OR193914	NO
RR0500	Strait of Sicily	Maltese Bank	2000	SIC	ST (MedITS)	N.a.	N.a.	N.a.	N.a.	This study	N.a.	OR193915	NO
RR0501	Strait of Sicily	Maltese Bank	2000	SIC	ST (MedITS)	N.a.	N.a.	N.a.	N.a.	This study	N.a.	OR193916	NO
RR0504	Strait of Sicily	Maltese Bank	2000	SIC	ST (MedITS)	N.a.	N.a.	N.a.	N.a.	This study	N.a.	OR193917	YES
RR0506	Strait of Sicily	Maltese Bank	2000	SIC	ST (MedITS)	N.a.	N.a.	N.a.	N.a.	This study	N.a.	N.a.	YES
RR0507	Strait of Sicily	Maltese Bank	2000	SIC	ST (MedITS)	N.a.	N.a.	N.a.	N.a.	This study	N.a.	N.a.	YES
RR0508	Strait of Sicily	Maltese Bank	2000	SIC	ST (MedITS)	N.a.	N.a.	N.a.	N.a.	This study	N.a.	OR193918	NO
RR0509	Strait of Sicily	Maltese Bank	2000	SIC	ST (MedITS)	N.a.	N.a.	N.a.	N.a.	This study	N.a.	OR193919	NO
RR0515	Strait of Sicily	Maltese Bank	2000	SIC	ST (MedITS)	N.a.	N.a.	N.a.	N.a.	This study	N.a.	OR193920	YES
RR0516	Strait of Sicily	Maltese Bank	2000	SIC	ST (MedITS)	N.a.	N.a.	N.a.	N.a.	This study	N.a.	OR193921	YES
RR0517	Strait of Sicily	Maltese Bank	2000	SIC	ST (MedITS)	N.a.	N.a.	N.a.	N.a.	This study	N.a.	OR193922	NO
RR0523	Strait of Sicily	Maltese Bank	2000	SIC	ST (MedITS)	N.a.	N.a.	N.a.	M	This study	N.a.	OR193923	NO
RR0524	Strait of Sicily	Maltese Bank	2000	SIC	ST (MedITS)	N.a.	N.a.	N.a.	F	This study	N.a.	N.a.	YES
RR0525	Strait of Sicily	Maltese Bank	2000	SIC	ST (MedITS)	N.a.	N.a.	N.a.	M	This study	N.a.	OR193924	YES
RR0667	Strait of Sicily	Maltese Bank	2002	SIC	ST (MedITS)	N.a.	N.a.	N.a.	F	This study	N.a.	N.a.	YES
RR0668	Strait of Sicily	Maltese Bank	2002	SIC	ST (MedITS)	N.a.	N.a.	N.a.	M	This study	N.a.	OR193925	NO
KJ709590	Strait of Sicily	Maltese Bank	2007	SIC	GenBank/BOLD	N.a.	N.a.	N.a.	N.a.	Landi et al. 2014 [74]	CSFOM108-10	KJ709590
KJ709592	Strait of Sicily	Maltese Bank	2007	SIC	GenBank/BOLD	N.a.	N.a.	N.a.	N.a.	Landi et al. 2014 [74]	CSFOM109-10	KJ709592
KJ709591	Strait of Sicily	Maltese Bank	2007	SIC	GenBank/BOLD	35°88'00''N 14°94'00''E	N.a.	N.a.	N.a.	Landi et al. 2014 [74]	CSFOM161-10	KJ709591
KJ709871	Strait of Sicily	Maltese Bank	2007	SIC	GenBank/BOLD	35°88'00''N 14°94'00''E	N.a.	N.a.	N.a.	Landi et al. 2014 [74]	FCFMT285-09	KJ709871
KJ709870	Strait of Sicily	Maltese Bank	2007	SIC	GenBank/BOLD	35°88'00''N 14°94'00''E	N.a.	N.a.	N.a.	Landi et al. 2014 [74]	FCFMT286-09	KJ709870
KJ709869	Strait of Sicily	Maltese Bank	2007	SIC	GenBank/BOLD	35°88'00''N 14°94'00''E	N.a.	N.a.	N.a.	Landi et al. 2014 [74]	FCFMT288-09	KJ709869
KJ709868	Strait of Sicily	Maltese Bank	2007	SIC	GenBank/BOLD	35°88'00''N 14°94'00''E	N.a.	N.a.	N.a.	Landi et al. 2014 [74]	FCFMT287-09	KJ709868
KY909496	Strait of Sicily	Maltese Bank	2017	SIC	GenBank/BOLD	N.a.	N.a.	N.a.	N.a.	Vella et al. 2017 [75]	ANGBF25618-19	KY909496
KY909497	Strait of Sicily	Maltese Bank	2017	SIC	GenBank/BOLD	N.a.	N.a.	N.a.	N.a.	Vella et al. 2017 [75]	ANGBF25619-19	KY909497
KY909498	Strait of Sicily	Maltese Bank	2017	SIC	GenBank/BOLD	N.a.	N.a.	N.a.	N.a.	Vella et al. 2017 [75]	ANGBF25620-19	KY909498
KY909499	Strait of Sicily	Maltese Bank	2017	SIC	GenBank/BOLD	N.a.	N.a.	N.a.	N.a.	Vella et al. 2017 [75]	ANGBF25621-19	KY909499
RR1980	Adriatic Sea	Northern Italian Coasts	2007	ADR	ST (GruND)	43°40'44''N 15°00'13''E	N.a.	335	N.a.	This study	N.a.	OR193926	NO
RR1981	Adriatic Sea	Northern Italian Coasts	2007	ADR	ST (GruND)	43°40'44''N 15°00'13''E	N.a.	344	N.a.	This study	N.a.	OR193927	NO
RR1982	Adriatic Sea	Northern Italian Coasts	2007	ADR	ST (GruND)	43°40'44''N 15°00'13''E	N.a.	113	N.a.	This study	N.a.	OR193928	NO
RR0021	Adriatic Sea	Northern Italian Coasts	2000	ADR	ST (GruND)	43°28'35''N 914°23'67''E	212/143	34.6	M1	This study; Cariani et al. 2012 [26]	ELAME621-09	GU805827	NO
RR0022	Adriatic Sea	Northern Italian Coasts	2000	ADR	ST (GruND)	43°28'35''N 914°23'67''E	216/142	38.5	F1	This study; Cariani et al. 2012 [26]	ELAME007-09	GU805379	NO
RR0023	Adriatic Sea	Northern Italian Coasts	2000	ADR	ST (GruND)	43°28'35''N 914°23'67''E	205/130	30.9	F1	This study; Cariani et al. 2012 [26]	ELAME008-09	GU805380	NO
RR0024	Adriatic Sea	Northern Italian Coasts	2000	ADR	ST (GruND)	43°28'35''N 914°23'67''E	225/145	39	M1	This study; Cariani et al. 2012 [26]	ELAME622-09	GU805828	NO
RR0037	Adriatic Sea	Northern Italian Coasts	2000	ADR	ST (GruND)	43°40'78''N 14°55'83''E	225/146	39	F1	This study; Cariani et al. 2012 [26]	ELAME009-09	GU805381	NO
RR0038	Adriatic Sea	Northern Italian Coasts	2000	ADR	ST (GruND)	43°40'78''N 14°55'83''E	257/166	60	M1	This study; Cariani et al. 2012 [26]	ELAME010-09	GU805382	NO
RR1841	Adriatic Sea	Northern Italian Coasts	2006	ADR	ST (GruND)	43°36'92''N 14°54'81''E	N.a.	377	N.a.	This study	N.a.	OR193929	NO
RR1842	Adriatic Sea	Northern Italian Coasts	2006	ADR	ST (GruND)	43°36'92''N 14°54'81''E	N.a.	59	N.a.	This study	N.a.	OR193930	NO
RR1843	Adriatic Sea	Northern Italian Coasts	2006	ADR	ST (GruND)	43°36'92''N 14°54'81''E	N.a.	76	N.a.	This study	N.a.	OR193931	YES
RR1844	Adriatic Sea	Northern Italian Coasts	2006	ADR	ST (GruND)	43°36'92''N 14°54'81''E	N.a.	107	N.a.	This study	N.a.	OR193932	NO
RR1845	Adriatic Sea	Northern Italian Coasts	2006	ADR	ST (GruND)	43°36'92''N 14°54'81''E	N.a.	54	N.a.	This study	N.a.	OR193933	NO
RR1847	Adriatic Sea	Northern Italian Coasts	2006	ADR	ST (GruND)	43°36'92''N 14°54'81''E	N.a.	87	N.a.	This study	N.a.	N.a.	YES
RR1849	Adriatic Sea	Northern Italian Coasts	2006	ADR	ST (GruND)	43°36'92''N 14°54'81''E	N.a.	75	N.a.	This study	N.a.	N.a.	YES
RR1853	Adriatic Sea	Northern Italian Coasts	2006	ADR	ST (GruND)	43°36'92''N 14°54'81''E	N.a.	60	N.a.	This study	N.a.	N.a.	YES
RR1856	Adriatic Sea	Northern Italian Coasts	2006	ADR	ST (GruND)	43°36'92''N 14°54'81''E	N.a.	85	N.a.	This study	N.a.	N.a.	YES
RR1859	Adriatic Sea	Northern Italian Coasts	2006	ADR	ST (GruND)	43°36'92''N 14°54'81''E	N.a.	94	N.a.	This study	N.a.	OR193934	YES
RR1860	Adriatic Sea	Northern Italian Coasts	2006	ADR	ST (GruND)	43°36'92''N 14°54'81''E	N.a.	47	N.a.	This study	N.a.	OR193935	YES
RR1861	Adriatic Sea	Northern Italian Coasts	2006	ADR	ST (GruND)	43°36'92''N 14°54'81''E	N.a.	77	N.a.	This study	N.a.	OR193936	YES
RR1862	Adriatic Sea	Northern Italian Coasts	2006	ADR	ST (GruND)	43°36'92''N 14°54'81''E	N.a.	69	N.a.	This study	N.a.	OR193937	NO
RR1863	Adriatic Sea	Northern Italian Coasts	2006	ADR	ST (GruND)	43°36'92''N 14°54'81''E	N.a.	47	N.a.	This study	N.a.	N.a.	YES
RR1864	Adriatic Sea	Northern Italian Coasts	2006	ADR	ST (GruND)	43°36'92''N 14°54'81''E	N.a.	42	N.a.	This study	N.a.	N.a.	YES
RR1865	Adriatic Sea	Northern Italian Coasts	2006	ADR	ST (GruND)	43°36'92''N 14°54'81''E	N.a.	37	N.a.	This study	N.a.	N.a.	YES
RR1866	Adriatic Sea	Northern Italian Coasts	2006	ADR	ST (GruND)	43°36'92''N 14°54'81''E	N.a.	106	N.a.	This study	N.a.	OR193938	YES
RR1867	Adriatic Sea	Northern Italian Coasts	2006	ADR	ST (GruND)	43°36'92''N 14°54'81''E	N.a.	78	N.a.	This study	N.a.	OR193939	YES
RR1868	Adriatic Sea	Northern Italian Coasts	2006	ADR	ST (GruND)	43°36'92''N 14°54'81''E	N.a.	39	N.a.	This study	N.a.	OR193940	YES
RR1869	Adriatic Sea	Northern Italian Coasts	2006	ADR	ST (GruND)	43°36'92''N 14°54'81''E	N.a.	190	N.a.	This study	N.a.	OR193941	YES
RR1870	Adriatic Sea	Northern Italian Coasts	2006	ADR	ST (GruND)	43°36'92''N 14°54'81''E	N.a.	50	N.a.	This study	N.a.	OR193942	YES
RR1871	Adriatic Sea	Northern Italian Coasts	2006	ADR	ST (GruND)	43°36'92''N 14°54'81''E	N.a.	49	N.a.	This study	N.a.	OR193943	YES
RR1872	Adriatic Sea	Northern Italian Coasts	2006	ADR	ST (GruND)	43°36'92''N 14°54'81''E	N.a.	37	N.a.	This study	N.a.	OR193944	YES
RR1873	Adriatic Sea	Northern Italian Coasts	2006	ADR	ST (GruND)	43°36'92''N 14°54'81''E	N.a.	56	N.a.	This study	N.a.	OR193945	YES
RR1874	Adriatic Sea	Northern Italian Coasts	2006	ADR	ST (GruND)	43°36'92''N 14°54'81''E	N.a.	46	N.a.	This study	N.a.	N.a.	YES
RR2000	Adriatic Sea	Northern Italian Coasts	2007	ADR	ST (MedITS)	43°53'62''N 14°31'38''E	N.a.	386	N.a.	This study	N.a.	OR193946	NO
RR2001	Adriatic Sea	Northern Italian Coasts	2007	ADR	ST (MedITS)	43°53'62''N 14°31'38''E	N.a.	396	N.a.	This study	N.a.	OR193947	NO
RR2002	Adriatic Sea	Northern Italian Coasts	2007	ADR	ST (MedITS)	43°53'62''N 14°31'38''E	N.a.	312	N.a.	This study	N.a.	OR193948	NO
RR2003	Adriatic Sea	Northern Italian Coasts	2007	ADR	ST (MedITS)	43°53'62''N 14°31'38''E	N.a.	192	N.a.	This study	N.a.	OR193949	NO
RR2004	Adriatic Sea	Northern Italian Coasts	2007	ADR	ST (MedITS)	43°53'62''N 14°31'38''E	N.a.	226	N.a.	This study	N.a.	OR193950	NO
RR0889	Adriatic Sea	Croatian Coasts	2004	ADR	ST (GruND)	43°42'96''N 14°53'85''E	281/N.a.	N.a.	F1	This study	N.a.	OR193951	NO
RR0890	Adriatic Sea	Croatian Coasts	2004	ADR	ST (GruND)	43°42'96''N 14°53'85''E	204/N.a.	32	M1	This study	N.a.	OR193952	NO
RR0891	Adriatic Sea	Croatian Coasts	2004	ADR	ST (GruND)	44°05'42''N 14°23'65''E	220/N.a.	36	F1	This study	N.a.	OR193953	NO
RR0893	Adriatic Sea	Croatian Coasts	2004	ADR	ST (GruND)	43°40'23''N 15°00'56''E	257/N.a.	67	M1	This study	N.a.	OR193954	NO
RR0894	Adriatic Sea	Croatian Coasts	2004	ADR	ST (GruND)	43°40'23''N 15°00'56''E	298/N.a.	106	M1	This study	N.a.	OR193955	NO
RR0895	Adriatic Sea	Croatian Coasts	2004	ADR	ST (GruND)	43°40'23''N 15°00'56''E	398/N.a.	317	F	This study	N.a.	OR193956	NO
RR0898	Adriatic Sea	Croatian Coasts	2004	ADR	ST (GruND)	44°05'42''N 14°23'65''E	238/N.a.	43	F1	This study	N.a.	OR193957	NO
RR0899	Adriatic Sea	Croatian Coasts	2004	ADR	ST (GruND)	44°05'42''N 14°23'65''E	261/N.a.	73	M1	This study	N.a.	OR193958	NO
RR0900	Adriatic Sea	Croatian Coasts	2004	ADR	ST (GruND)	44°05'42''N 14°23'65''E	197/N.a.	26	F1	This study	N.a.	OR193959	NO
RR0884	Adriatic Sea	Croatian Coasts	2004	ADR	ST (GruND)	43°42'96''N 14°53'85''E	245/N.a.	48	M1	This study	N.a.	OR193960	NO
RR0886	Adriatic Sea	Croatian Coasts	2004	ADR	ST (GruND)	43°40'23''N 15°00'5''E	255/N.a.	63	M1	This study	N.a.	OR193961	NO
RR0255	Adriatic Sea	Croatian Coasts	2002	ADR	ST (GruND)	44°10'75''N 15°05'57''E	405/N.a.	N.a.	F	This study; Cariani et al. 2012 [26]	ELAME035-09	GU805406	YES
RR0256	Adriatic Sea	Croatian Coasts	2002	ADR	ST (GruND)	44°10'75''N 15°05'57''E	330/N.a.	N.a.	M	This study; Cariani et al. 2012 [26]	ELAME036-09	GU805407	YES
RR0257	Adriatic Sea	Croatian Coasts	2002	ADR	ST (GruND)	43°04'49''N 16°32'00''E	295/N.a.	N.a.	M	This study; Cariani et al. 2012 [26]	ELAME037-09	GU805408	YES
RR0258	Adriatic Sea	Croatian Coasts	2002	ADR	ST (GruND)	43°04'49''N 16°32'00''E	373/N.a.	N.a.	M	This study; Cariani et al. 2012 [26]	ELAME038-09	GU805409	YES
RR0259	Adriatic Sea	Croatian Coasts	2002	ADR	ST (GruND)	43°04'49''N 16°32'00''E	351/N.a.	N.a.	M	This study; Cariani et al. 2012 [26]	ELAME039-09	GU805410	YES
RR0260	Adriatic Sea	Croatian Coasts	2002	ADR	ST (GruND)	43°04'49''N 16°32'00''E	352/N.a.	N.a.	M	This study; Cariani et al. 2012 [26]	ELAME040-09	GU805411	YES
RR0261	Adriatic Sea	Croatian Coasts	2002	ADR	ST (GruND)	43°04'49''N 16°32'00''E	296/N.a.	N.a.	M	This study; Cariani et al. 2012 [26]	ELAME041-09	GU805412	YES
RR0262	Adriatic Sea	Croatian Coasts	2002	ADR	ST (GruND)	43°04'49''N 16°32'00''E	390/N.a.	N.a.	M	This study; Cariani et al. 2012 [26]	ELAME042-09	GU805413	YES
RR0307	Adriatic Sea	Croatian Coasts	2002	ADR	ST (GruND)	43°53'20''N 15°03'37''E	387/N.a.	N.a.	F	This study; Cariani et al. 2012 [26]	ELAME654-09	GU805797	NO
RR0308	Adriatic Sea	Croatian Coasts	2002	ADR	ST (GruND)	43°13'48''N 16°17'25''E	220/N.a.	N.a.	M	This study; Cariani et al. 2012 [26]	ELAME655-09	GU805798	NO
RR0309	Adriatic Sea	Croatian Coasts	2002	ADR	ST (GruND)	43°13'48''N 16°17'25''E	362/N.a.	N.a.	F	This study; Cariani et al. 2012 [26]	ELAME656-09	GU805795	NO
RR0310	Adriatic Sea	Croatian Coasts	2002	ADR	ST (GruND)	43°13'48''N 16°17'25''E	409/N.a.	N.a.	F	This study; Cariani et al. 2012 [26]	ELAME657-09	GU805796	NO
RR0311	Adriatic Sea	Croatian Coasts	2002	ADR	ST (GruND)	43°13'48''N 16°17'25''E	255/N.a.	N.a.	F	This study; Cariani et al. 2012 [26]	ELAME658-09	GU805793	NO
RR1071	Adriatic Sea	Southern Italian Coasts	2004	ADR	ST (GruND)	N.a.	395/N.a.	N.a.	F1	This study	N.a.	OR193962	YES
RR0136	Adriatic Sea	Southern Italian Coasts	2004	ADR	ST (MedITS)	N.a.	227/138	38	M1	This study	N.a.	OR193963	YES
RR0137	Adriatic Sea	Southern Italian Coasts	2004	ADR	ST (MedITS)	N.a.	173/109	18.2	F1	This study	N.a.	OR193964	YES
RR0138	Adriatic Sea	Southern Italian Coasts	2004	ADR	ST (MedITS)	N.a.	222/141	36.1	F1	This study	N.a.	OR193965	YES
RR0139	Adriatic Sea	Southern Italian Coasts	2004	ADR	ST (MedITS)	N.a.	185/127	21.5	F1	This study	N.a.	N.a.	YES
RR0141	Adriatic Sea	Southern Italian Coasts	2004	ADR	ST (MedITS)	N.a.	212/139	35	M1	This study	N.a.	OR193966	YES
RR0142	Adriatic Sea	Southern Italian Coasts	2004	ADR	ST (MedITS)	N.a.	240/166	55	F1	This study	N.a.	OR193967	YES
RR0143	Adriatic Sea	Southern Italian Coasts	2004	ADR	ST (MedITS)	N.a.	341/208	163	F1	This study	N.a.	OR193968	YES
RR0158	Adriatic Sea	Southern Italian Coasts	2004	ADR	ST (MedITS)	N.a.	228/145	45	F1	This study	N.a.	OR193969	YES
RR0159	Adriatic Sea	Southern Italian Coasts	2004	ADR	ST (MedITS)	N.a.	249/160	62	M1	This study	N.a.	OR193970	YES
RR0160	Adriatic Sea	Southern Italian Coasts	2004	ADR	ST (MedITS)	N.a.	382/241	256	M2	This study	N.a.	OR193971	YES
RR0161	Adriatic Sea	Southern Italian Coasts	2004	ADR	ST (MedITS)	N.a.	370/238	224	F1	This study	N.a.	OR193972	YES
RR1000	Adriatic Sea	Southern Italian Coasts	2004	ADR	ST (MedITS)	N.a.	180/N.a.	N.a.	N.a.	This study	N.a.	OR193973	YES
RR1002	Adriatic Sea	Southern Italian Coasts	2004	ADR	ST (MedITS)	N.a.	190/N.a.	N.a.	N.a.	This study	N.a.	OR193974	YES
RR0858	Adriatic Sea	Southern Italian Coasts	2004	ADR	ST (MedITS)	N.a.	385/N.a.	N.a.	N.a.	This study	N.a.	OR193975	YES
RR0863	Adriatic Sea	Southern Italian Coasts	2004	ADR	ST (MedITS)	N.a.	405/N.a.	N.a.	N.a.	This study	N.a.	N.a.	YES
RR0867	Adriatic Sea	Southern Italian Coasts	2004	ADR	ST (MedITS)	N.a.	265/N.a.	N.a.	N.a.	This study	N.a.	N.a.	YES
RR0869	Adriatic Sea	Southern Italian Coasts	2004	ADR	ST (MedITS)	N.a.	180/N.a.	N.a.	N.a.	This study	N.a.	OR193976	YES
RR0871	Adriatic Sea	Southern Italian Coasts	2004	ADR	ST (MedITS)	N.a.	435/N.a.	N.a.	N.a.	This study	N.a.	OR193977	YES
RR2237	Adriatic Sea	Albanian Coasts	2004	ADR	FM	N.a.	445/N.a.	N.a.	N.a.	This study	N.a.	N.a.	YES
RR2241	Adriatic Sea	Albanian Coasts	2004	ADR	FM	N.a.	230/N.a.	N.a.	N.a.	This study	N.a.	OR193978	NO
RR2242	Adriatic Sea	Albanian Coasts	2004	ADR	FM	N.a.	N.a.	N.a.	N.a.	This study	N.a.	N.a.	YES
RR2246	Adriatic Sea	Albanian Coasts	2004	ADR	FM	N.a.	340/N.a.	N.a.	N.a.	This study	N.a.	OR193979	NO
RR2248	Adriatic Sea	Albanian Coasts	2004	ADR	FM	N.a.	225/N.a.	N.a.	N.a.	This study	N.a.	OR193980	YES
RR2251	Adriatic Sea	Albanian Coasts	2004	ADR	FM	N.a.	90/N.a.	N.a.	N.a.	This study	N.a.	OR193981	YES
RR0859	Adriatic Sea	Albanian Coasts	2004	ADR	FM	N.a.	400/N.a.	N.a.	M3	This study	N.a.	OR193982	YES
RR0860	Adriatic Sea	Albanian Coasts	2004	ADR	FM	N.a.	435/N.a.	N.a.	F3	This study	N.a.	OR193983	YES
RR0879	Adriatic Sea	Albanian Coasts	2004	ADR	ST (MedITS)	N.a.	369/N.a.	N.a.	N.a.	This study	N.a.	N.a.	YES
RR1019	Adriatic Sea	Albanian Coasts	2004	ADR	ST (MedITS)	N.a.	350/N.a.	N.a.	N.a.	This study	N.a.	OR193984	YES
RR1020	Adriatic Sea	Albanian Coasts	2004	ADR	ST (MedITS)	N.a.	430/N.a.	N.a.	N.a.	This study	N.a.	OR193985	YES
RR1083	Adriatic Sea	Albanian Coasts	2004	ADR	ST (GruND)	N.a.	435/285	369	F3	This study	N.a.	N.a.	YES
RR1085	Adriatic Sea	Albanian Coasts	2004	ADR	ST (GruND)	N.a.	455/285	40	F3	This study	N.a.	OR193986	YES
RR1094	Adriatic Sea	Albanian Coasts	2004	ADR	ST (GruND)	N.a.	175/105	14	M1	This study	N.a.	N.a.	YES
RR1096	Adriatic Sea	Albanian Coasts	2004	ADR	ST (GruND)	N.a.	375/245	254	F1	This study	N.a.	OR193987	YES
RR1097	Adriatic Sea	Albanian Coasts	2004	ADR	ST (GruND)	N.a.	400/255	278	M2	This study	N.a.	N.a.	YES
RR1098	Adriatic Sea	Albanian Coasts	2004	ADR	ST (GruND)	N.a.	330/215	151	F1	This study	N.a.	OR193988	YES
RR1102	Adriatic Sea	Albanian Coasts	2004	ADR	ST (GruND)	N.a.	505/320	596	F3	This study	N.a.	OR193989	YES
RR1103	Adriatic Sea	Albanian Coasts	2004	ADR	ST (MedITS)	N.a.	455/280	419	M3	This study	N.a.	OR193990	YES
RR1005	Adriatic Sea	Porto Palo	N.a.	ADR	ST (MedITS)	N.a.	N.a.	N.a.	N.a.	This study	N.a.	N.a.	YES
RR1006	Adriatic Sea	Porto Palo	N.a.	ADR	ST (MedITS)	N.a.	N.a.	N.a.	N.a.	This study	N.a.	OR193991	YES
RR1007	Adriatic Sea	Porto Palo	N.a.	ADR	ST (MedITS)	N.a.	N.a.	N.a.	N.a.	This study	N.a.	OR193992	YES
RR1008	Adriatic Sea	Porto Palo	N.a.	ADR	ST (MedITS)	N.a.	N.a.	N.a.	N.a.	This study	N.a.	OR193993	YES
KP192422	Greece	Aegean Coasts	N.a.	GRE	GenBank	N.a.	N.a.	N.a.	N.a.	Gkafas et al. 2014 [76]	N.a.	KP192422
KP192410	Greece	Aegean Coasts	N.a.	GRE	GenBank	N.a.	N.a.	N.a.	N.a.	Gkafas et al. 2014 [76]	N.a.	KP192410
HQ603897	Greece	Aegean Coasts	2010	GRE	GenBank/BOLD	N.a.	N.a.	N.a.	N.a.	Zambounis et al. 2010 [77]	ANGBF25617-19	HQ603897
RR2908	Israel		2009	ISR	CF	N.a.	N.a.	N.a.	N.a.	This study	N.a.	OR193994	YES
RR2909	Israel		2009	ISR	CF	N.a.	N.a.	N.a.	N.a.	This study	N.a.	N.a.	YES
RR2910	Israel		2009	ISR	CF	N.a.	N.a.	N.a.	N.a.	This study	N.a.	OR193995	NO
RR2911	Israel		2009	ISR	CF	N.a.	N.a.	N.a.	N.a.	This study	N.a.	OR193996	YES
RR2913	Israel		2009	ISR	CF	N.a.	N.a.	N.a.	N.a.	This study	N.a.	OR193997	YES
RR2907	Israel		2009	ISR	CF	N.a.	N.a.	N.a.	N.a.	This study	N.a.	OR193998	YES
RR2912	Israel		2009	ISR	CF	N.a.	N.a.	N.a.	N.a.	This study	N.a.	OR193999	YES
RR2914	Israel		2009	ISR	CF	N.a.	N.a.	N.a.	N.a.	This study	N.a.	OR194000	YES
KM538510	Israel		2014	ISR	GenBank/BOLD	N.a.	N.a.	N.a.	N.a.	Shirak et al. 2014 [78]	JFS457-14	KM538510
KM538509	Israel		2014	ISR	GenBank/BOLD	N.a.	N.a.	N.a.	N.a.	Shirak et al. 2014 [78]	JFS455-14	KM538509
KM538508	Israel		2014	ISR	GenBank/BOLD	N.a.	N.a.	N.a.	N.a.	Shirak et al. 2014 [78]	JFS454-14	KM538508
KM538507	Israel		2014	ISR	GenBank/BOLD	N.a.	N.a.	N.a.	N.a.	Shirak et al. 2014 [78]	JFS456-16	KM538507
BIM296-13	Israel		2012	ISR	BOLD	32°85'90''N 35°00'20''E	N.a.	N.a.	N.a.	N.a.	BIM296-13	N.a.
BIM308-13	Israel		2012	ISR	BOLD	31°73'80''N 34°54'40''E	N.a.	N.a.	F1	N.a.	BIM308-13	N.a.
BIM316-13	Israel		2012	ISR	BOLD	32°90'80''N 35°01'60''E	N.a.	N.a.	F2	N.a.	BIM316-13	N.a.
RR2921	Levantine Sea	Turkey	2009	LEV	CF	N.a.	N.a.	N.a.	N.a.	This study	N.a.	OR194001	YES
RR2922	Levantine Sea	Turkey	2009	LEV	CF	N.a.	N.a.	N.a.	N.a.	This study	N.a.	OR194002	YES
RR2923	Levantine Sea	Turkey	2009	LEV	CF	N.a.	N.a.	N.a.	N.a.	This study	N.a.	OR194003	YES
RR2924	Levantine Sea	Turkey	2009	LEV	CF	N.a.	N.a.	N.a.	N.a.	This study	N.a.	OR194004	YES
KY176589	Levantine Sea	Turkey	2016	LEV	GenBank/BOLD	N.a.	N.a.	N.a.	N.a.	Yokes 2016 [79]	ANGBF13511-18	KY176589
KY176590	Levantine Sea	Turkey	2016	LEV	GenBank/BOLD	N.a.	N.a.	N.a.	N.a.	Yokes 2016 [79]	ANGBF13512-18	KY176590
RR2828	Levantine Sea	Cyprus	2009	LEV	CF	34°35'30''N 32°48'80''E	N.a.	N.a.	M2	This study; Cariani et al. 2012 [26]	ELAME085-09	GU805447	YES
RR2829	Levantine Sea	Cyprus	2009	LEV	CF	34°35'30''N 32°48'80''E	N.a.	N.a.	F2	This study; Cariani et al. 2012 [26]	ELAME086-09	GU805448	YES
RR2830	Levantine Sea	Cyprus	2009	LEV	CF	34°35'30''N 32°48'80''E	N.a.	N.a.	F2	This study; Cariani et al. 2012 [26]	ELAME087-09	GU805449	YES
References
26. Cariani, A.; Messinetti, S.; Ferrari, A.; Arculeo, M.; Bonello, J.J.; Bonnici, L.; Cannas, R.; Carbonara, P.; Cau, A.; Charilaou, C.; et al. Improving the conservation of Mediterranean Chondrichthyans: The ELASMOMED DNA barcode reference library. PLoS ONE 2017, 12, e0170244. https://doi.org/10.1371/journal.pone.0170244
67. Crobe, V.; Ferrari, A.; Hanner, R.; Leslie, R.W.; Steinke, D.; Tinti, F.; Cariani, A. Molecular taxonomy and diversification of Atlantic skates (Chondrichthyes, Rajiformes): Adding more pieces to the puzzle of their evolutionary history. Life 2021, 11, 596. https://doi.org/10.3390/life11070596.
68. Steinke, D.; Connell, A.D.; Hebert, P.D.N. Linking adults and immatures of South African marine fishes. Genome 2016, 59, 959–967. https://doi.org/10.1139/gen-2015-0212.
69. Van Der Bank, H. DNA barcoding results for some Southern African elephantfish, guitarfish, rattails, rays, sharks and skates. Int. J. Oceanogr. Aquac. 2019, 3, 000163. https://doi.org/10.23880/ijoac-16000163.
70. Serra-Pereira, B.; Moura, T.; Griffiths, A.M.; Serrano Gordo, L.; Figueiredo, I. Molecular barcoding of skates (Chondrichthyes: Rajidae) from the Southern Northeast Atlantic. Zool. Scr. 2011, 40, 76–84. https://doi.org/10.1111/j.1463-6409.2010.00461.x.
71. Costa, F.O.; Landi, M.; Martins, R.; Costa, M.H.; Costa, M.E.; Carneiro, M.; Alves, M.J.; Steinke, D.; Carvalho, G.R. A ranking system for reference libraries of DNA barcodes: Application to marine fish species from Portugal. PLoS ONE 2012, 7, e35858. https://doi.org/10.1371/journal.pone.0035858.
72. Ramírez-Amaro, S.; Ordines, F.; Picornell, A.; Castro, J.A.; Ramon, C.; Massutí, E.; Terrasa, B. The evolutionary history of mediterranean batoidea (Chondrichthyes: Neoselachii). Zool. Scr. 2018, 47, 686–698. https://doi.org/10.1111/zsc.12315.
73. Ferrari, A.; Tinti, F.; Maresca, V.B.; Velonà, A.; Cannas, R.; Thasitis, I.; Costa, F.O.; Follesa, M.C.; Golani, D.; Hemida, F.; et al. Natural history and molecular evolution of demersal Mediterranean sharks and skates inferred by comparative phylogeographic and demographic analyses. PeerJ 2018, 6, e5560. https://doi.org/10.7717/peerj.5560.
74. Landi, M.; Dimech, M.; Arculeo, M.; Biondo, G.; Martins, R.; Carneiro, M.; Carvalho, G.R.; Brutto, S.L.; Costa, F.O. DNA barcoding for species assignment: The case of Mediterranean marine fishes. PLoS ONE 2014, 9, e106135. https://doi.org/10.1371/journal.pone.0106135.
75. Vella, A.; Vella, N.; Schembri, S. A molecular approach towards taxonomic identification of elasmobranch species from Maltese fisheries landings. Mar. Genomics 2017, 36, 17–23. https://doi.org/10.1016/j.margen.2017.08.008.
76. Gkafas, G.A.; Megalofonou, P.; Batzakas, G.; Apostolidis, A.P.; Exadactylos, A. molecular phylogenetic convergence within Elasmobranchii revealed by Cytochrome Oxidase Subunits. Biochem. Syst. Ecol. 2015, 61, 510–515. https://doi.org/10.1016/j.bse.2015.07.025.
77. Zambounis, A.G.; Ekonomou, G.; Megalofonou, P.; Batzakas, G.; Malandrakis, E.; Martsicalis, P.; Panagiotaki, P.; Neofitou, C.; Exadactylos, A. Molecular Phylogenetic Interrelations between Species of the Elasmobranchii subclass. 2010, unpublished; submitted to the EMBL/GenBank/DDBJ databases.
78. Shirak, A.; Dor, L.; Seroussi, E.; Ron, M.; Hulata, G.; Golani, D. DNA barcoding of fish species from the Mediterranean coast of Israel. Mediterr. Mar. Sci. 2016, 17, 459–466. https://doi.org/10.12681/mms.1384.
79. Yokes, M.B. DNA Barcoding of Marine Fish Species from Turkish Coastline. 2016, unpublished; submitted to the EMBL/GenBank/DDBJ databases.
