# Supplementary material for: To Be, or Not to Be: That Is the Hamletic Question of Cryptic Evolution in the Eastern Atlantic and Mediterranean Raja miraletus Species Complex
Source: Animals (Basel). 2023 Jun 28;13(13):2139. doi: 10.3390/ani13132139 (PMC10339953; doi:10.3390/ani13132139)
Supplement: Supplementary file 1 [file animals-13-02139-s001.zip › Table S2.xlsx]

## Sheet: Foglio1
Table S2 List of public sequences used for the estimation of genetic distances among the Raja species. Details of BOLD Record and NCBI Accession Numbers are also listed.
Species	BOLD Record	NCBI Accession Number	Reference
Raja asterias	ELAME013-09	GU805385	Cariani et al. 2017 [26]
Raja asterias	ELAME014-09	GU805386	Cariani et al. 2017 [26]
Raja asterias	ELAME015-09	GU805387	Cariani et al. 2017 [26]
Raja asterias	ELAME016-09	GU805388	Cariani et al. 2017 [26]
Raja asterias	ELAME017-09	GU805389	Cariani et al. 2017 [26]
Raja asterias	ELAME054-09	GU805423	Cariani et al. 2017 [26]
Raja brachyura	ELAME053-09	GU805422	Cariani et al. 2017 [26]
Raja brachyura	ELAME121-09	GU805144	Cariani et al. 2017 [26]
Raja brachyura	FCFBI050-06	KJ205303	Knebelsberger et al. 2014 [84]
Raja brachyura	FCFP005-05	JQ774887	Costa et al. 2012 [71]
Raja brachyura	FCFPW045-06	JQ775097	Costa et al. 2012 [71]
Raja brachyura	FCFPW052-06	JQ775098	Costa et al. 2012 [71]
Raja clavata	ELAME001-09	GU805373	Cariani et al. 2017 [26]
Raja clavata	ELAME002-09	GU805374	Cariani et al. 2017 [26]
Raja clavata	ELAME003-09	GU805375	Cariani et al. 2017 [26]
Raja clavata	ELAME004-09	GU805376	Cariani et al. 2017 [26]
Raja clavata	ELAME005-09	GU805377	Cariani et al. 2017 [26]
Raja clavata	ELAME006-09	GU805378	Cariani et al. 2017 [26]
Raja microocellata	FCFBI051-06	KJ205308	Knebelsberger et al. 2014 [84]
Raja microocellata	FCFBI063-06	KJ205306	Knebelsberger et al. 2014 [84]
Raja microocellata	FCFBI080-06	KJ205307	Knebelsberger et al. 2014 [84]
Raja microocellata	FCFBI128-06	KJ205305	Knebelsberger et al. 2014 [84]
Raja montagui	ELAME055-09	GU805424	Cariani et al. 2017 [26]
Raja montagui	ELAME806-09	GU805665	Cariani et al. 2017 [26]
Raja montagui	ELAME808-09	GU805666	Cariani et al. 2017 [26]
Raja montagui	ELAME809-09	GU805663	Cariani et al. 2017 [26]
Raja montagui	ELAME810-09	GU805664	Cariani et al. 2017 [26]
Raja montagui	ELAME811-09	GU805661	Cariani et al. 2017 [26]
Raja polystigma	ELAME011-09	GU805383	Cariani et al. 2017 [26]
Raja polystigma	ELAME012-09|	GU805384	Cariani et al. 2017 [26]
Raja polystigma	ELAME023-09	GU805395	Cariani et al. 2017 [26]
Raja polystigma	ELAME024-09	GU805396	Cariani et al. 2017 [26]
Raja polystigma	ELAME025-09	GU805397	Cariani et al. 2017 [26]
Raja polystigma	ELAME026-09	GU805398	Cariani et al. 2017 [26]
Raja radula	ELAME056-09	GU805425	Cariani et al. 2017 [26]
Raja radula	ELAME057-09	GU805426	Cariani et al. 2017 [26]
Raja radula	ELAME058-09	GU805427	Cariani et al. 2017 [26]
Raja radula	ELAME059-09	GU805428	Cariani et al. 2017 [26]
Raja radula	ELAME060-09	GU805429	Cariani et al. 2017 [26]
Raja radula	ELAME061-09	GU805430	Cariani et al. 2017 [26]
Raja straeleni	ELAME722-09|	GU805743	Cariani et al. 2017 [26]
Raja straeleni	ELAME756-09	GU805711	Cariani et al. 2017 [26]
Raja straeleni	ELAME757-09	GU805712	Cariani et al. 2017 [26]
Raja straeleni	ELAME758-09	GU805709	Cariani et al. 2017 [26]
Raja straeleni	ELAME759-09	GU805710	Cariani et al. 2017 [26]
Raja straeleni	ELAME772-09	GU805698	Cariani et al. 2017 [26]
Raja undulata	ELAME177-09	HM421823	Cariani et al. 2017 [26]
Raja undulata	ELAMO075-15	KT307412	Cariani et al. 2017 [26]
Raja undulata	ELAMO051-15	KT307413	Cariani et al. 2017 [26]
Raja undulata	ELAMO052-15	KT307414	Cariani et al. 2017 [26]
References
26. Cariani, A.; Messinetti, S.; Ferrari, A.; Arculeo, M.; Bonello, J.J.; Bonnici, L.; Cannas, R.; Carbonara, P.; Cau, A.; Charilaou, C.; et al. Improving the conservation of Mediterranean Chondrichthyans: The ELASMOMED DNA barcode reference library. PLoS ONE 2017, 12, e0170244. https://doi.org/10.1371/journal.pone.0170244.
71. Costa, F.O.; Landi, M.; Martins, R.; Costa, M.H.; Costa, M.E.; Carneiro, M.; Alves, M.J.; Steinke, D.; Carvalho, G.R. A ranking system for reference libraries of DNA barcodes: Application to marine fish species from Portugal. PLoS ONE 2012, 7, e35858. https://doi.org/10.1371/journal.pone.0035858.
84. Knebelsberger, T.; Landi, M.; Neumann, H.; Kloppmann, M.; Sell, A.F.; Campbell, P.D.; Laakmann, S.; Raupach, M.J.; Carvalho, G.R.; Costa, F.O. A reliable DNA barcode reference library for the identification of the North European shelf fish fauna. Mol. Ecol. Resour. 2014, 14, 1060–1071. https://doi.org/10.1111/1755-0998.12238
