# Supplementary material for: To Be, or Not to Be: That Is the Hamletic Question of Cryptic Evolution in the Eastern Atlantic and Mediterranean Raja miraletus Species Complex
Source: Animals (Basel). 2023 Jun 28;13(13):2139. doi: 10.3390/ani13132139 (PMC10339953; doi:10.3390/ani13132139)
Supplement: Supplementary file 1 [file animals-13-02139-s001.zip › Table S3.xlsx]

## Sheet: Foglio1
Table S3 mtDNA polymorphism and its parameters. N, number of individuals, Nh number of haplotypes, S number of polymorphic sites, Hd haplotype diversity, π nucleotide diversity, k average number of nucleotide differences and SD standard deviation. The locations are indicated by codes as given in Table 1.
Location	N	Nh	S	Hd ± SD	π ± SD	k
SAF	41	9	8	0.691 ± 0.063	0.00194 ± 0.00353	1.024
NAM	3	2	1	0.667 ± 0.314	0.00126 ± 0.00126	0.667
ANG	27	10	40	0.858 ± 0.041	0.02543 ± 0.01962	13.453
SEN	5	3	1	0.700 ± 0.218	0.00132 ± 0.09181	0.700
POR	10	1	0	0.000 ± 0.000	0.00000 ± 0.00000	0.000
BAL	22	1	0	0.000 ± 0.000	0.00000 ± 0.00000	0.000
SAR	11	1	0	0.000 ± 0.000	0.00000 ± 0.00000	0.000
TUS	28	2	1	0.701 ± 0.065	0.00014 ± 0.00049	0.071
ALG	17	4	4	0.419 ± 0.141	0.00139 ± 0.00224	0.735
SIC	45	6	6	0.711 ± 0.039	0.00288 ± 0.00259	1.523
ADR	87	7	6	0.486 ± 0.051	0.00104 ± 0.00225	0.553
GRE	3	1	0	0.000 ± 0.000	0.00000 ± 0.00000	0.000
ISR	14	2	1	0.527 ± 0.064	0.00100 ± 0.00059	0.527
LEV	9	2	3	0.222 ± 0.116	0.00126 ± 0.00209	0.667
