# Supplementary material for: To Be, or Not to Be: That Is the Hamletic Question of Cryptic Evolution in the Eastern Atlantic and Mediterranean Raja miraletus Species Complex
Source: Animals (Basel). 2023 Jun 28;13(13):2139. doi: 10.3390/ani13132139 (PMC10339953; doi:10.3390/ani13132139)
Supplement: Supplementary file 1 [file animals-13-02139-s001.zip › Table S4.xlsx]

## Sheet: Foglio1
Table S4 Distribution of the COI haplotypes in the Raja miraletus population samples. * indicate shared haplotyes between geographical samples. The locations are indicated by codes as given in Table 1.
Haplotype	SAF	NAM	ANG	SEN	POR	BAL	SAR	TUS	ALG	SIC	ADR	GRE	ISR	LEV
	N=41	N=3	N=27	N=5	N=10	N=22	N=11	N=28	N=17	N=45	N=87	N=3	N=14	N=9
Hap_1	0.512
Hap_2	0.195
Hap_3	0.146
Hap_4	0.024
Hap_5	0.024
Hap_6	0.024
Hap_7	0.024
Hap_8	0.024
Hap_9	0.024
Hap_10		0.333
Hap_11*		0.667	0.259
Hap_12			0.074
Hap_13			0.037
Hap_14			0.037
Hap_15			0.074
Hap_16			0.037
Hap_17			0.259
Hap_18			0.037
Hap_19			0.037
Hap_20			0.148
Hap_21				0.600
Hap_22				0.200
Hap_23				0.200
Hap_24*					1,000				0.765	0.200
Hap_25*						1,000	1,000	0.964	0.118	0.289	0.241
Hap_26								0.0357
Hap_27									0.059
Hap_28*									0.059	0.422	0.034
Hap_29										0.044
Hap_30										0.022
Hap_31										0.022
Hap_32*											0.678	1,000
Hap_33											0.011
Hap_34											0.011
Hap_35											0.011
Hap_36											0.011
Hap_37*													0.571	0.111
Hap_38													0.429
Hap_39														0.889
