# Supplementary material for: To Be, or Not to Be: That Is the Hamletic Question of Cryptic Evolution in the Eastern Atlantic and Mediterranean Raja miraletus Species Complex
Source: Animals (Basel). 2023 Jun 28;13(13):2139. doi: 10.3390/ani13132139 (PMC10339953; doi:10.3390/ani13132139)
Supplement: Supplementary file 1 [file animals-13-02139-s001.zip › Table S5.xlsx]

## Sheet: Foglio1
Table S5 Summary statistics of the EST-SSRs polymorphism per geographical sample and over all the loci considered. n total number of individuals analysed per population, N number of individuals genotyped for that locus, A number of alleles per locus and per geographical sample, Ar allelic richness. Ho observed heterozygosity. HE expected heterozygosity. FIS value. Scoring errors as stuttering (ST…
Locus	SAMPLES
	SAF	ANG	SEN	POR	BAL	SAR	TUS	ALG	SIC	ADR	ISR	LEV
	n = 38	n =26	n =5	n =3	n =16	n =8	n =33	n =13	n =30	n =68	n =7	n =7
LERI 27	NA=15
N	35	25	4	3	16	8	31	11	29	63	7	7
A	8	13	7	2	3	4	6	4	7	5	2	2
Ar	1.551	1.924	1.964	1.533	1.280	1.692	1.546	1.519	1.557	1.482	1.264	1.264
HO	0.371	0.680	1.000	0.000	0.312	0,250	0.484	0.363	0.586	0.397	0.000	0.000
HE	0.543	0.905	0.843	0.444	0.271	0.648	0.537	0.496	0.447	0.478	0.245	0.245
FIS	0.329	0.268	-0.043	1000	-0.119	0.654	0.116	0.310	-0.053	0.178	1.000	1.000
Scoring Errors	NA	NA	//	//	//	NA	//	//	//	//	//	//
HWE	0.003*	0.000*	1.000	0.203	1.000	0.019	0.103	0.110	0.033	0.000*	0.077	0.078
LERI 26	NA=12
N	36	24	5	3	16	7	33	13	29	68	7	7
A	6	9	4	1	2	2	3	2	1	7	3	2
Ar	1.758	1.707	1.778	1.000	1.226	1.264	1.172	1.148	1.000	1.450	1.473	1.264
HO	0.167	0.458	0.600	0.000	0.250	0.000	0.182	0.000	0.000	0.235	0.489	0.000
HE	0.747	0.692	0.700	0.000	0.219	0.245	0.169	0.142	0.000	0.447	0.439	0.245
FIS	0.783	0.356	0.250	NA	-0.111	1.000	-0.061	1.000	NA	0.479	0.100	1.000
Scoring Errors	ST, NA	NA	//	//	//	//	//	//	//	ST, NA	//	//
HWE	0.000*	0.000*	0.704	-	1.000	0.076	1.000	0.040	-	0.000*	0.435	0.077
LERI 24	NA=12
N	38	25	5	3	15	8	31	10	30	65	7	7
A	4	8	4	3	4	3	4	3	2	6	3	2
Ar	1.490	1.780	1.778	1.800	1.625	1.567	1.566	1.468	1.463	1.644	1.538	1.527
HO	0.500	0.520	0.800	0.000	0.533	0.000	0.097	0.400	0.433	0.354	0.143	0.571
HE	0.484	0.765	0.700	0.667	0.604	0.531	0.557	0.445	0.455	0.639	0.500	0.490
FIS	-0.020	0.338	-0.032	1.000	0.152	1.000	0.831	0.153	0.065	0.452	0.750	-0.091
Scoring Errors	//	NA	//	//	//	ST, NA	ST, NA	//	//	NA	NA	//
HWE	0.028	0.002*	0.698	0.067	0.230	0.001*	0.000*	1.000	1.000	0.000*	0.021	1.000
LERI 34	NA=7
N	38	26	5	1	15	8	32	11	30	63	7	7
A	5	5	3	1	2	3	3	2	4	3	2	2
Ar	1.564	1.670	1.622	1.000	1.515	1.433	1.175	1.485	1.397	1.336	1.527	1.440
HO	0.421	0.615	0.400	0.000	0.400	0.000	0.062	0.363	0.266	0.190	0.285	0.000
HE	0.556	0.657	0.560	0.000	0.498	0.406	0.172	0.462	0.390	0.333	0.490	0.408
FIS	0.256	0.083	0.385	NA	0.229	1.000	0.647	0.259	0.331	0.436	0.478	1.000
Scoring Errors	//	//	//	//	//	ST, NA	ST, NA	//	//	ST, NA	//	ST, NA
HWE	0.026	0.043	0.237	-	0.603	0.004*	0.004*	0.534	0.003*	0.000*	0.440	0.011
LERI 63	NA=14
N	38	26	5	3	16	7	27	10	29	63	4	7
A	4	8	6	1	2	2	4	2	3	5	3	4
Ar	1.507	1.822	1.844	1.000	1.498	1.264	1.301	1.521	1.532	1.741	1.464	1.780
HO	0.525	0.769	0.600	0.000	0.187	0.000	0.111	0.100	0.448	0.524	0.500	0.571
HE	0.500	0.806	0.760	0.000	0.482	0.245	0.295	0.495	0.522	0.735	0.406	0.724
FIS	-0.039	0.065	0.314	NA	0.631	1.000	0.636	0.816	0.159	0.295	-0.091	0.284
Scoring Errors	//	//	//	//	ST, NA	//	ST, NA	ST, NA	//	ST, NA	//	//
HWE	0.000*	0.209	0.039	-	0.030	0.076	0.001*	0.015	0.050	0.000*	1.000	0.131
LERI 50	NA=8
N	38	26	4	3	14	6	31	12	30	53	5	7
A	3	3	3	3	3	2	5	3	1	3	4	2
Ar	1.127	1.112	1.607	1.600	1.582	1.167	1.647	1.594	1.000	1.377	1.733	1.495
HO	0.079	0.115	0.750	0.333	0.000	0.167	0.000	0.000	0.000	0.000	0.200	0.143
HE	0.125	0.110	0.531	0.500	0.561	0.153	0.637	0.570	0.000	0.373	0.660	0.459
FIS	0.380	-0.027	-0.286	0.500	1.000	-0.000	1.000	1.000	NA	1.000	0.750	0.727
Scoring Errors	//	//	//	//	NA	//	ST, NA	ST, NA	//	ST, NA	NA	//
HWE	0.014	1.000	1.000	0.199	0.000*	-	0.000*	0.000*	-	0.000*	0.015	0.106
LERI 40	NA=6
N	38	26	5	3	15	6	32	12	29	62	4	7
A	2	2	2	1	2	2	2	2	2	2	3	2
Ar	1.147	1.208	1.533	1.000	1.129	1.167	1.268	1.228	1.068	1.227	1.607	1.143
HO	0.052	0.077	0.800	0.000	0.000	0.167	0.000	0.083	0.000	0.000	0.500	0.143
HE	0.145	0.204	0.480	0.000	0.124	0.152	0.264	0.219	0.066	0.225	0.531	0.133
FIS	0.646	0.635	-0.600	NA	1.000	-0.000	1.000	0.645	1.000	1.000	0.200	0.000
Scoring Errors	ST, NA	ST, NA	//	//	//	//	ST, NA	//	NA	ST, NA	//	//
HWE	0.008	0.018	0.428	-	0.034	-	0.000*	0.130	0.018	0.000*	0.420	-
LERI 44	NA=13
N	20	12	2	1	16	6	33	10	29	57	5	5
A	4	1	2	1	1	1	1	4	8	6	4	1
Ar	1.146	1.000	1.667	1.000	1.000	1.000	1.000	1.768	1.575	1.564	1.644	1.000
HO	0.100	0.000	0.000	0.000	0.000	0.000	0.000	0.500	0.517	0.386	0.800	0.000
HE	0.142	0.000	0.500	0.000	0.000	0.000	0.000	0.730	0.565	0.559	0.580	0.000
FIS	0.321	NA	1.000	NA	NA	NA	NA	0.362	0.103	0.317	-0.280	NA
Scoring Errors	//	//	//	//	//	//	//	//	//	ST, NA	//	//
HWE	0.075	-	0.334	-	-	-	-	0.305	0.009*	0.008*	1.000	-
All loci
Ar mean	1.411	1.528	1.724	1.242	1.357	1.319	1.334	1.466	1.324	1.478	1.531	1.364
HO mean	0.277	0.404	0.619	0.041	0.210	0.073	0.117	0.226	0.281	0.260	0.357	0.179
HE mean	0.405	0.517	0.634	0.201	0.345	0.298	0.329	0.445	0.319	0.474	0.481	0.338
FIS mean	0.329	0.238	0.194	0.857	0.419	0.783	0.653	0.527	0.133	0.456	0.349	0.529
HWE	0.000*	0.000*	0.550	0.065	0.000*	0.000*	0.000*	0.018	0.131	0.004*	0.504	0.009*
