# Supplementary material for: To Be, or Not to Be: That Is the Hamletic Question of Cryptic Evolution in the Eastern Atlantic and Mediterranean Raja miraletus Species Complex
Source: Animals (Basel). 2023 Jun 28;13(13):2139. doi: 10.3390/ani13132139 (PMC10339953; doi:10.3390/ani13132139)
Supplement: Supplementary file 1 [file animals-13-02139-s001.zip › Table S6.xlsx]

## Sheet: Foglio1
Table S6 Jack-knifing over all EST-SSR loci at 95% confidence, 1,000 boostraps
Weir & Cockerham - OVER ALL LOCI	Intervals
FIS= 0.396	FIS= (0.29225 - 0.54923)
FIT= 0.660	FIT= (0.56011 - 0.78835)
FST= 0.438	FST= (0.35915 - 0.52576)
Jack-knife PER LOCUS
Without LERI 27	FIS= 0.429	FIT= 0.686	FST= 0.451
Without LERI 26	FIS= 0.382	FIT= 0.646	FST= 0.428
Without LERI 24	FIS= 0.402	FIT= 0.679	FST= 0.463
Without LERI 34	FIS= 0.402	FIT= 0.664	FST= 0.438
Without LERI 63	FIS= 0.423	FIT= 0.689	FST= 0.461
Without LERI 50	FIS= 0.349	FIT= 0.625	FST= 0.424
Without LERI 40	FIS= 0.375	FIT= 0.633	FST= 0.413
Without LERI 44	FIS= 0.410	FIT= 0.661	FST= 0.425
Mean value	0.391	0.659	0.436
Cutoff	0.066	0.059	0.045
