# Supplementary material for: To Be, or Not to Be: That Is the Hamletic Question of Cryptic Evolution in the Eastern Atlantic and Mediterranean Raja miraletus Species Complex
Source: Animals (Basel). 2023 Jun 28;13(13):2139. doi: 10.3390/ani13132139 (PMC10339953; doi:10.3390/ani13132139)
Supplement: Supplementary file 1 [file animals-13-02139-s001.zip › Table S7.xlsx]

## Sheet: Foglio1
Table S7 Pairwise Фst values (below the diagonal) and associated significance (above the diagonal). Significant P-values are highlighted in bold (P<0.05), *P significant after sequential Bonferroni.
		W Indian	SE Atlantic	SE Atlantic	CE Atlantic	NE Atlantic	Western Mediterranean					Eastern Mediterranean
		SAF	NAM	ANG	SEN	POR	BAL	SAR	TUS	ALG	SIC	ADR	GRE	ISR	LEV
W Ind	SAF	*	0.000*	0.000*	0.000*	0.000*	0.000*	0.000*	0.000*	0.000*	0.000*	0.000*	0.000*	0.000*	0.000*
SE Atl	NAM	0.754*	*	0.069	0.019	0.001*	0.001*	0.002*	0.001*	0.002*	0.001*	0.000*	0.098	0.001*	0.002*
SE Atl	ANG	0.451*	0.189	*	0.000*	0.000*	0.000*	0.000*	0.000*	0.000*	0.000*	0.000*	0.000*	0.000*	0.000*
CE Atl	SEN	0.940*	0.963*	0.494*	*	0.000*	0.000*	0.000*	0.000*	0.000*	0.000*	0.000*	0.018	0.000*	0.000*
NE Atl	POR	0.980*	0.998*	0.735*	0.995*	*	0.000*	0.000*	0.000*	0.237	0.000*	0.000*	0.001*	0.000*	0.000*
W Med	BAL	0.984*	0.998*	0.798*	0.998*	1.000*	*	0.999	0.999	0.000*	0.000*	0.000*	0.000*	0.000*	0.000*
	SAR	0.981*	0.998*	0.749*	0.996*	1.000*	0.000	*	0.999	0.000*	0.004*	0.000*	0.001*	0.000*	0.000*
	TUS	0.985*	0.998*	0.815*	0.997*	0.949*	0.000	0.000	*	0.000*	0.000*	0.000*	0.000*	0.000*	0.000*
	ALG	0.978*	0.983*	0.766*	0.984*	0.056	0.645*	0.553*	0.646*	*	0.000*	0.000*	0.004	0.000*	0.000*
	SIC	0.970*	0.967*	0.834*	0.970*	0.44*	0.310*	0.257*	0.327*	0.322*	*	0.000*	0.167	0.000*	0.000*
E Med	ADR	0.984*	0.988*	0.896*	0.989*	0.752*	0.543*	0.511*	0.549*	0.639*	0.236*	*	0.741	0.000*	0.000*
	GRE	0.978*	0.993	0.696*	0.990*	1.000*	1.000*	1.000*	0.937*	0.6721*	0.148	0.000	*	0.003*	0.023
	ISR	0.982*	0.989*	0.784*	0.989*	0.931*	0.941*	0.915*	0.9365*	0.851*	0.674*	0.821*	0.821*	*	0.000*
	LEV	0.979*	0.985*	0.750*	0.987*	0.899*	0.907*	0.857*	0.8961*	0.759*	0.472*	0.565*	0.565*	0.812*	*
