# Supplementary material for: To Be, or Not to Be: That Is the Hamletic Question of Cryptic Evolution in the Eastern Atlantic and Mediterranean Raja miraletus Species Complex
Source: Animals (Basel). 2023 Jun 28;13(13):2139. doi: 10.3390/ani13132139 (PMC10339953; doi:10.3390/ani13132139)
Supplement: Supplementary file 1 [file animals-13-02139-s001.zip › Table S8.xlsx]

## Sheet: Foglio1
Table S8 Pairwise Fst values (below the diagonal) and associated significance (above the diagonal). Significant P-values are highlighted in bold (P<0.05), *P significant after sequential Bonferroni.
		W Indian	SE Atlantic	CE Atlantic	NE Atlantic	Western Mediterranean					Eastern Mediterranean
		SAF	ANG	SEN	POR	BAL	SAR	TUS	ALG	SIC	ADR	ISR	LEV
W Ind	SAF	*	0.000*	0.000*	0.000*	0.000*	0.000*	0.000*	0.000*	0.000*	0.000*	0.000*	0.000*
SE Atl	ANG	0.138*	*	0.000*	0.000*	0.000*	0.000*	0.000*	0.000*	0.000*	0.000*	0.000*	0.000*
CE Atl	SEN	0.318*	0.237*	*	0.1446	0.000*	0.013	0.000*	0.000*	0.000*	0.001	0.007	0.002
NE Atl	POR	0.456*	0.377*	0.186	*	0.131	0.199	0.189	0.287	0.024	0.000*	0.015	0.007*
W Med	BAL	0.466*	0.401*	0.318*	0.103	*	0.001	0.015	0.779	0.000*	0.000*	0.000*	0.000*
	SAR	0.436*	0.347*	0.332	0.251	0.244*	*	0.124	0.011	0.012	0.000*	0.017	0.000*
	TUS	0.506*	0.455*	0.413*	0.163	0.103	0.092	*	0.159	0.270	0.000*	0.000*	0.000*
	ALG	0.487*	0.425*	0.406*	0.143	0.000	0.269	0.050	*	0.039	0.000*	0.000*	0.000*
	SIC	0.565*	0.521*	0.528*	0.266	0.181*	0.201	0.011	0.076	*	0.000*	0.000*	0.000*
E Med	ADR	0.416*	0.339*	0.238*	0.417*	0.400*	0.375*	0.414*	0.403*	0.458*	*	0.118	0.515
	ISR	0.431*	0.337*	0.215*	0.407	0.384*	0.356	0.398*	0.442*	0.480*	0.061	*	0.021
	LEV	0.462*	0.369*	0.309*	0.572*	0.550*	0.541*	0.592*	0.631*	0.672*	0.005	0.182	*
