# Supplementary material for: To Be, or Not to Be: That Is the Hamletic Question of Cryptic Evolution in the Eastern Atlantic and Mediterranean Raja miraletus Species Complex
Source: Animals (Basel). 2023 Jun 28;13(13):2139. doi: 10.3390/ani13132139 (PMC10339953; doi:10.3390/ani13132139)
Supplement: Supplementary file 1 [file animals-13-02139-s001.zip › Table S9.xlsx]

## Sheet: Foglio1
Table S9 Five-levels AMOVA performed from two and six sample groupings on both mtDNA and nuDNA.
AMOVA–Groupings	COI				EST-SSRs
	Total variation (%)	ϕ statistics		P	Total variation (%)	F statistics		P
AMOVA 1- two groups: Central-southern Africa vs Northeastern Atlantic-Mediterranean Sea
Among groups	89.65	ϕ CT	0.896	0.001±0.001	39.0999	F CT	0.391	0.000±0.000
Among populations within groups	5.44	ϕ SC	0.526	0.000±0.000	16.7057	F SC	0.27431	0.000±0.000
Within population	4.91	ϕ ST	0.951	0.000±0.000	17.5017	F IS	0.39602	0.000±0.000
Within individuals					26.6927	F IT	0.73307	0.000±0.000
AMOVA 2- three groups: Southern Africa vs Central Africa vs Northeastern Atlantic-Mediterranean Sea
Among groups	90.60	ϕ CT	0.906	0.000±0.000	39.1658	F CT	0.39166	0.000±0.000
Among populations within groups	4.25	ϕ SC	0.452	0.000±0.000	16.4522	F SC	0.27044	0.000±0.000
Within population	5.15	ϕ ST	0.948	0.000±0.000	17.576	F IS	0.39602	0.000±0.000
Within individuals					26.806	F IT	0.73194	0.000±0.000
AMOVA 3- four groups: Southern Africa vs Angola vs Senegal vs Northeastern Atlantic-Mediterranean Sea
Among groups	92.33	ϕ CT	0.923	0.000±0.000	33.8014	F CT	0.33801	0.000±0.000
Among populations within groups	2.59	ϕ SC	0.338	0.000±0.000	19.5199	F SC	0.29487	0.000±0.000
Within population	5.08	ϕ ST	0.949	0.000±0.000	18.4855	F IS	0.39602	0.000±0.000
Within individuals					28.1932	F IT	0.71807	0.000±0.000
AMOVA 4- five groups: Southern African vs Angola vs Senegal vs Portugal-West Mediterranean Sea vs Eastern Mediterranean
Among groups	91.44	ϕ CT	0.914	0.001±0.001	40.0643	F CT	0.40064	0.000±0.000
Among populations within groups	2.36	ϕ SC	0.276	0.000±0.000	7.99062	F SC	0.13332	0.000±0.000
Within population	6.20	ϕ ST	0.938	0.000±0.000	20.5711	F IS	0.39602	0.000±0.000
Within individuals					31.374	F IT	0.68626	0.000±0.000
AMOVA 5- six groups: Southern African vs Angola vs Senegal vs Portugal-West Mediterranean Sea vs Strait of Sicily vs Eastern Mediterranean
Among groups	88.68	ϕ CT	0.887	0.000±0.000	38.2754	F CT	0.38275	0.000±0.000
Among populations within groups	2.58	ϕ SC	0.228	0.000±0.000	7.72023	F SC	0.12508	0.001±0.001
Within population	8.74	ϕ ST	0.912	0.000±0.000	21.3865	F IS	0.39602	0.000±0.000
Within individuals					32.6178	F IT	0.67382	0.000±0.000
